# Supplementary material for: Non-invasive and high-throughput interrogation of exon-specific isoform expression
Source: Nat Cell Biol. 2021 Jun 3;23(6):652–63. doi: 10.1038/s41556-021-00678-x (PMC8189919; doi:10.1038/s41556-021-00678-x)
Supplement: Supplementary file 4 — Results of statistical tests. [file 41556_2021_678_MOESM4_ESM.xlsx]

## Sheet: Fig. 1d FLuc 2W
	Fig. 1d FLuc
Two-way ANOVA	Ordinary
Alpha	0.05
Source of Variation	% of total variation	P value	P value summary	Significant?
Interaction	0.2013	0.0235	*	Yes
Induction	99.13	<0,0001	****	Yes
Mutation	0.4644	0.0028	**	Yes
ANOVA table	SS	DF	MS	F (DFn, DFd)	P value
Interaction	0.005493	1	0.005493	F (1, 8) = 7,792	P=0,0235
Induction	2.706	1	2.706	F (1, 8) = 3838	P<0,0001
Mutation	0.01268	1	0.01268	F (1, 8) = 17,98	P=0,0028
Residual	0.005639	8	0.0007049
Difference between column means
Mean of WT	0.5466
Mean of IVS10+16 c>t	0.6116
Difference between means	-0.065
SE of difference	0.01533
95% CI of difference	-0,1004 to -0,02965
Difference between row means
Mean of uninduced	0.1042
Mean of induced	1.054
Difference between means	-0.9497
SE of difference	0.01533
95% CI of difference	-0,9850 to -0,9143
Interaction CI
Mean diff, A1 - B1	-0.02221
Mean diff, A2 - B2	-0.1078
(A1 -B1) - (A2 - B2)	0.08558
95% CI of difference	0,01488 to 0,1563
(B1 - A1) - (B2 - A2)	-0.08558
95% CI of difference	-0,1563 to -0,01488
Data summary
Number of columns (Mutation)	2
Number of rows (Induction)	2
Number of values	12
Compare cell means regardless of rows and columns
Number of families	1
Number of comparisons per family	6
Alpha	0.05
Bonferroni's multiple comparisons test	Mean Diff,	95,00% CI of diff,	Significant?	Summary	Adjusted P Value
uninduced:WT vs. uninduced:IVS10+16 c>t	-0.02221	-0,09763 to 0,05321	No	ns	>0,9999
uninduced:WT vs. induced:WT	-0.9069	-0,9823 to -0,8315	Yes	****	<0,0001
uninduced:WT vs. induced:IVS10+16 c>t	-1.015	-1,090 to -0,9393	Yes	****	<0,0001
uninduced:IVS10+16 c>t vs. induced:WT	-0.8847	-0,9601 to -0,8093	Yes	****	<0,0001
uninduced:IVS10+16 c>t vs. induced:IVS10+16 c>t	-0.9925	-1,068 to -0,9171	Yes	****	<0,0001
induced:WT vs. induced:IVS10+16 c>t	-0.1078	-0,1832 to -0,03238	Yes	**	0.0065
Test details	Mean 1	Mean 2	Mean Diff,	SE of diff,	N1	N2	t	DF
uninduced:WT vs. uninduced:IVS10+16 c>t	0.09311	0.1153	-0.02221	0.02168	3	3	1.025	8
uninduced:WT vs. induced:WT	0.09311	1	-0.9069	0.02168	3	3	41.83	8
uninduced:WT vs. induced:IVS10+16 c>t	0.09311	1.108	-1.015	0.02168	3	3	46.81	8
uninduced:IVS10+16 c>t vs. induced:WT	0.1153	1	-0.8847	0.02168	3	3	40.81	8
uninduced:IVS10+16 c>t vs. induced:IVS10+16 c>t	0.1153	1.108	-0.9925	0.02168	3	3	45.78	8
induced:WT vs. induced:IVS10+16 c>t	1	1.108	-0.1078	0.02168	3	3	4.972	8

## Sheet: Fig. 1d NLuc 2W
	Fig. 1d NLuc
Two-way ANOVA	Ordinary
Alpha	0.05
Source of Variation	% of total variation	P value	P value summary	Significant?
Interaction	20.04	<0,0001	****	Yes
Induction	48.92	<0,0001	****	Yes
Mutation	30.13	<0,0001	****	Yes
ANOVA table	SS	DF	MS	F (DFn, DFd)	P value
Interaction	8.168	1	8.168	F (1, 8) = 176,1	P<0,0001
Induction	19.94	1	19.94	F (1, 8) = 430,0	P<0,0001
Mutation	12.28	1	12.28	F (1, 8) = 264,9	P<0,0001
Residual	0.371	8	0.04638
Difference between column means
Mean of WT	0.536
Mean of IVS10+16 c>t	2.559
Difference between means	-2.023
SE of difference	0.1243
95% CI of difference	-2,310 to -1,737
Difference between row means
Mean of uninduced	0.2586
Mean of induced	2.837
Difference between means	-2.578
SE of difference	0.1243
95% CI of difference	-2,865 to -2,291
Interaction CI
Mean diff, A1 - B1	-0.3733
Mean diff, A2 - B2	-3.674
(A1 -B1) - (A2 - B2)	3.3
95% CI of difference	2,727 to 3,874
(B1 - A1) - (B2 - A2)	-3.3
95% CI of difference	-3,874 to -2,727
Data summary
Number of columns (Mutation)	2
Number of rows (Induction)	2
Number of values	12
Compare cell means regardless of rows and columns
Number of families	1
Number of comparisons per family	6
Alpha	0.05
Bonferroni's multiple comparisons test	Mean Diff,	95,00% CI of diff,	Significant?	Summary	Adjusted P Value
uninduced:WT vs. uninduced:IVS10+16 c>t	-0.3733	-0,9850 to 0,2384	No	ns	0.3989
uninduced:WT vs. induced:WT	-0.9281	-1,540 to -0,3164	Yes	**	0.0045
uninduced:WT vs. induced:IVS10+16 c>t	-4.602	-5,213 to -3,990	Yes	****	<0,0001
uninduced:IVS10+16 c>t vs. induced:WT	-0.5547	-1,166 to 0,05697	No	ns	0.081
uninduced:IVS10+16 c>t vs. induced:IVS10+16 c>t	-4.228	-4,840 to -3,617	Yes	****	<0,0001
induced:WT vs. induced:IVS10+16 c>t	-3.674	-4,285 to -3,062	Yes	****	<0,0001
Test details	Mean 1	Mean 2	Mean Diff,	SE of diff,	N1	N2	t	DF
uninduced:WT vs. uninduced:IVS10+16 c>t	0.07193	0.4453	-0.3733	0.1758	3	3	2.123	8
uninduced:WT vs. induced:WT	0.07193	1	-0.9281	0.1758	3	3	5.278	8
uninduced:WT vs. induced:IVS10+16 c>t	0.07193	4.674	-4.602	0.1758	3	3	26.17	8
uninduced:IVS10+16 c>t vs. induced:WT	0.4453	1	-0.5547	0.1758	3	3	3.155	8
uninduced:IVS10+16 c>t vs. induced:IVS10+16 c>t	0.4453	4.674	-4.228	0.1758	3	3	24.05	8
induced:WT vs. induced:IVS10+16 c>t	1	4.674	-3.674	0.1758	3	3	20.89	8

## Sheet: Fig. 1d ratio 2W
	Fig. 1d FLuc/NLuc
Two-way ANOVA	Ordinary
Alpha	0.05
Source of Variation	% of total variation	P value	P value summary	Significant?
Interaction	0.0344	0.8099	ns	No
Induction	0.801	0.2645	ns	No
Mutation	94.71	<0,0001	****	Yes
ANOVA table	SS	DF	MS	F (DFn, DFd)	P value
Interaction	0.01081	1	0.01081	F (1, 8) = 0,06183	P=0,8099
Induction	0.2517	1	0.2517	F (1, 8) = 1,440	P=0,2645
Mutation	29.76	1	29.76	F (1, 8) = 170,2	P<0,0001
Residual	1.399	8	0.1748
Difference between column means
Mean of WT	0.8852
Mean of IVS10+16 c>t	4.035
Difference between means	-3.15
SE of difference	0.2414
95% CI of difference	-3,706 to -2,593
Difference between row means
Mean of uninduced	2.315
Mean of induced	2.605
Difference between means	-0.2897
SE of difference	0.2414
95% CI of difference	-0,8464 to 0,2670
Interaction CI
Mean diff, A1 - B1	-3.09
Mean diff, A2 - B2	-3.21
(A1 -B1) - (A2 - B2)	0.1201
95% CI of difference	-0,9933 to 1,233
(B1 - A1) - (B2 - A2)	-0.1201
95% CI of difference	-1,233 to 0,9933
Data summary
Number of columns (Mutation)	2
Number of rows (Induction)	2
Number of values	12
Compare cell means regardless of rows and columns
Number of families	1
Number of comparisons per family	6
Alpha	0.05
Bonferroni's multiple comparisons test	Mean Diff,	95,00% CI of diff,	Significant?	Summary	Adjusted P Value
uninduced:WT vs. uninduced:IVS10+16 c>t	-3.09	-4,277 to -1,902	Yes	***	0.0001
uninduced:WT vs. induced:WT	-0.2296	-1,417 to 0,9580	No	ns	>0,9999
uninduced:WT vs. induced:IVS10+16 c>t	-3.439	-4,627 to -2,252	Yes	****	<0,0001
uninduced:IVS10+16 c>t vs. induced:WT	2.86	1,672 to 4,048	Yes	***	0.0002
uninduced:IVS10+16 c>t vs. induced:IVS10+16 c>t	-0.3497	-1,537 to 0,8380	No	ns	>0,9999
induced:WT vs. induced:IVS10+16 c>t	-3.21	-4,398 to -2,022	Yes	****	<0,0001
Test details	Mean 1	Mean 2	Mean Diff,	SE of diff,	N1	N2	t	DF
uninduced:WT vs. uninduced:IVS10+16 c>t	0.7704	3.86	-3.09	0.3414	3	3	9.05	8
uninduced:WT vs. induced:WT	0.7704	1	-0.2296	0.3414	3	3	0.6726	8
uninduced:WT vs. induced:IVS10+16 c>t	0.7704	4.21	-3.439	0.3414	3	3	10.07	8
uninduced:IVS10+16 c>t vs. induced:WT	3.86	1	2.86	0.3414	3	3	8.378	8
uninduced:IVS10+16 c>t vs. induced:IVS10+16 c>t	3.86	4.21	-0.3497	0.3414	3	3	1.024	8
induced:WT vs. induced:IVS10+16 c>t	1	4.21	-3.21	0.3414	3	3	9.402	8

## Sheet: Fig. 2d FLuc 1W
	Fig. 2d FLuc
Data sets analyzed	all, excluding non-induced condition
ANOVA summary
F	31.16
P value	<0,0001
P value summary	****
Significant diff. among means (P < 0.05)?	Yes
R squared	0.9212
Brown-Forsythe test
F (DFn, DFd)	0,2359 (3, 8)
P value	0.8689
P value summary	ns
Are SDs significantly different (P < 0.05)?	No
ANOVA table	SS	DF	MS	F (DFn, DFd)	P value
Treatment (between columns)	0.804	3	0.268	F (3, 8) = 31,16	P<0,0001
Residual (within columns)	0.06881	8	0.008602
Total	0.8728	11
Data summary
Number of treatments (columns)	4
Number of values (total)	12
Number of families	1
Number of comparisons per family	6
Alpha	0.05
Bonferroni's multiple comparisons test	Mean Diff,	95,00% CI of diff,	Significant?	Summary	Adjusted P Value
induced vs. induced + 0.25 µM ITU	0.04654	-0,2169 to 0,3100	No	ns	>0,9999
induced vs. induced + 0.5 µM ITU	0.3236	0,06014 to 0,5870	Yes	*	0.0163
induced vs. induced + 1 µM ITU	0.6485	0,3850 to 0,9119	Yes	***	0.0002
induced + 0.25 µM ITU vs. induced + 0.5 µM ITU	0.277	0,01360 to 0,5405	Yes	*	0.0385
induced + 0.25 µM ITU vs. induced + 1 µM ITU	0.6019	0,3385 to 0,8654	Yes	***	0.0003
induced + 0.5 µM ITU vs. induced + 1 µM ITU	0.3249	0,06145 to 0,5883	Yes	*	0.0159
Test details	Mean 1	Mean 2	Mean Diff,	SE of diff,	n1	n2	t	DF
induced vs. induced + 0.25 µM ITU	1	0.9535	0.04654	0.07573	3	3	0.6145	8
induced vs. induced + 0.5 µM ITU	1	0.6764	0.3236	0.07573	3	3	4.273	8
induced vs. induced + 1 µM ITU	1	0.3515	0.6485	0.07573	3	3	8.563	8
induced + 0.25 µM ITU vs. induced + 0.5 µM ITU	0.9535	0.6764	0.277	0.07573	3	3	3.659	8
induced + 0.25 µM ITU vs. induced + 1 µM ITU	0.9535	0.3515	0.6019	0.07573	3	3	7.949	8
induced + 0.5 µM ITU vs. induced + 1 µM ITU	0.6764	0.3515	0.3249	0.07573	3	3	4.29	8

## Sheet: Fig. 2d NLuc 1W
	Fig. 2d NLuc
Data sets analyzed	all, excluding non-induced condition
ANOVA summary
F	6.906
P value	0.0131
P value summary	*
Significant diff. among means (P < 0.05)?	Yes
R squared	0.7214
Brown-Forsythe test
F (DFn, DFd)	0,9109 (3, 8)
P value	0.4776
P value summary	ns
Are SDs significantly different (P < 0.05)?	No
ANOVA table	SS	DF	MS	F (DFn, DFd)	P value
Treatment (between columns)	0.5355	3	0.1785	F (3, 8) = 6,906	P=0,0131
Residual (within columns)	0.2068	8	0.02585
Total	0.7422	11
Data summary
Number of treatments (columns)	4
Number of values (total)	12
Number of families	1
Number of comparisons per family	6
Alpha	0.05
Bonferroni's multiple comparisons test	Mean Diff,	95,00% CI of diff,	Significant?	Summary	Adjusted P Value
induced vs. induced + 0.25 µM ITU	-0.4009	-0,8575 to 0,05576	No	ns	0.0943
induced vs. induced + 0.5 µM ITU	-0.5744	-1,031 to -0,1178	Yes	*	0.0142
induced vs. induced + 1 µM ITU	-0.4058	-0,8625 to 0,05084	No	ns	0.0891
induced + 0.25 µM ITU vs. induced + 0.5 µM ITU	-0.1736	-0,6302 to 0,2831	No	ns	>0,9999
induced + 0.25 µM ITU vs. induced + 1 µM ITU	-0.004928	-0,4616 to 0,4517	No	ns	>0,9999
induced + 0.5 µM ITU vs. induced + 1 µM ITU	0.1686	-0,2880 to 0,6253	No	ns	>0,9999
Test details	Mean 1	Mean 2	Mean Diff,	SE of diff,	n1	n2	t	DF
induced vs. induced + 0.25 µM ITU	1	1.401	-0.4009	0.1313	3	3	3.054	8
induced vs. induced + 0.5 µM ITU	1	1.574	-0.5744	0.1313	3	3	4.376	8
induced vs. induced + 1 µM ITU	1	1.406	-0.4058	0.1313	3	3	3.092	8
induced + 0.25 µM ITU vs. induced + 0.5 µM ITU	1.401	1.574	-0.1736	0.1313	3	3	1.322	8
induced + 0.25 µM ITU vs. induced + 1 µM ITU	1.401	1.406	-0.004928	0.1313	3	3	0.03754	8
induced + 0.5 µM ITU vs. induced + 1 µM ITU	1.574	1.406	0.1686	0.1313	3	3	1.285	8

## Sheet: Fig. 2d ratio 1W
	Fig. 2d NLuc/FLuc
Data sets analyzed	all, excluding non-induced condition
ANOVA summary
F	60.37
P value	<0,0001
P value summary	****
Significant diff. among means (P < 0.05)?	Yes
R squared	0.9577
Brown-Forsythe test
F (DFn, DFd)	1,358 (3, 8)
P value	0.323
P value summary	ns
Are SDs significantly different (P < 0.05)?	No
ANOVA table	SS	DF	MS	F (DFn, DFd)	P value
Treatment (between columns)	16.15	3	5.385	F (3, 8) = 60,37	P<0,0001
Residual (within columns)	0.7136	8	0.0892
Total	16.87	11
Data summary
Number of treatments (columns)	4
Number of values (total)	12
Number of families	1
Number of comparisons per family	6
Alpha	0.05
Bonferroni's multiple comparisons test	Mean Diff,	95,00% CI of diff,	Significant?	Summary	Adjusted P Value
induced vs. induced + 0.25 µM ITU	-0.4804	-1,329 to 0,3680	No	ns	0.5061
induced vs. induced + 0.5 µM ITU	-1.33	-2,178 to -0,4815	Yes	**	0.0036
induced vs. induced + 1 µM ITU	-3.047	-3,895 to -2,199	Yes	****	<0,0001
induced + 0.25 µM ITU vs. induced + 0.5 µM ITU	-0.8495	-1,698 to -0,001136	Yes	*	0.0497
induced + 0.25 µM ITU vs. induced + 1 µM ITU	-2.567	-3,415 to -1,718	Yes	****	<0,0001
induced + 0.5 µM ITU vs. induced + 1 µM ITU	-1.717	-2,565 to -0,8686	Yes	***	0.0006
Test details	Mean 1	Mean 2	Mean Diff,	SE of diff,	n1	n2	t	DF
induced vs. induced + 0.25 µM ITU	1	1.48	-0.4804	0.2439	3	3	1.97	8
induced vs. induced + 0.5 µM ITU	1	2.33	-1.33	0.2439	3	3	5.453	8
induced vs. induced + 1 µM ITU	1	4.047	-3.047	0.2439	3	3	12.49	8
induced + 0.25 µM ITU vs. induced + 0.5 µM ITU	1.48	2.33	-0.8495	0.2439	3	3	3.484	8
induced + 0.25 µM ITU vs. induced + 1 µM ITU	1.48	4.047	-2.567	0.2439	3	3	10.52	8
induced + 0.5 µM ITU vs. induced + 1 µM ITU	2.33	4.047	-1.717	0.2439	3	3	7.041	8

## Sheet: Fig. 3b ratio 2W
	Fig. 3b NLuc/FLuc
note:	Some technical replicates shown in italic n the Source Data suffered from obvious technical errors and were excluded from calculating the mean value of the respective biological replicate at the respective time point.
Two-way ANOVA	Ordinary
Alpha	0.05
Source of Variation	% of total variation	P value	P value summary	Significant?
Interaction	6.602	0.1629	ns	No
day of differentiation	26.22	<0,0001	****	Yes
WT or IVS10+16 c>t	48.47	<0,0001	****	Yes
ANOVA table	SS	DF	MS	F (DFn, DFd)	P value
Interaction	33.36	8	4.171	F (8, 36) = 1,588	P=0,1629
day of differentiation	132.5	8	16.57	F (8, 36) = 6,309	P<0,0001
WT or IVS10+16 c>t	245	1	245	F (1, 36) = 93,29	P<0,0001
Residual	94.53	36	2.626
Difference between column means
Mean of NLuc (WT) / FLuc (WT)	1.952
Mean of Group B	6.211
Difference between means	-4.26
SE of difference	0.441
95% CI of difference	-5,154 to -3,365
Data summary
Number of columns (WT or IVS10+16 c>t)	2
Number of rows (day of differentiation)	9
Number of values	54
Compare each cell mean with the other cell mean in that row
Number of families	1
Number of comparisons per family	9
Alpha	0.05
Bonferroni's multiple comparisons test	Mean Diff,	95,00% CI of diff,	Significant?	Summary	Adjusted P Value
WT vs. IVS10+16 c>t
0 d	-2.56	-6,463 to 1,343	No	ns	0.5482
21 d	-3.528	-7,431 to 0,3756	No	ns	0.1028
31 d	-2.803	-6,706 to 1,100	No	ns	0.3698
41 d	-4.302	-8,205 to -0,3989	Yes	*	0.0225
51 d	-7.234	-11,14 to -3,331	Yes	****	<0,0001
61 d	-4.309	-8,212 to -0,4058	Yes	*	0.0221
71 d	-4.735	-8,638 to -0,8313	Yes	**	0.0091
81 d	-6.378	-10,28 to -2,474	Yes	***	0.0002
91 d	-2.49	-6,393 to 1,413	No	ns	0.6117
Test details	Mean 1	Mean 2	Mean Diff,	SE of diff,	N1	N2	t	DF
WT vs. IVS10+16 c>t
0 d	1	3.56	-2.56	1.323	3	3	1.935	36
21 d	0.8156	4.343	-3.528	1.323	3	3	2.666	36
31 d	0.8345	3.638	-2.803	1.323	3	3	2.119	36
41 d	0.9287	5.231	-4.302	1.323	3	3	3.252	36
51 d	1.479	8.714	-7.234	1.323	3	3	5.468	36
61 d	1.808	6.117	-4.309	1.323	3	3	3.257	36
71 d	2.518	7.252	-4.735	1.323	3	3	3.578	36
81 d	3.656	10.03	-6.378	1.323	3	3	4.82	36
91 d	4.526	7.016	-2.49	1.323	3	3	1.882	36

## Sheet: Fig. 3c ratio 2W
	Fig. 3c NLuc/FLuc
Note:	Some technical replicates shown in italic in the Source Data suffered from a pipetting error and were excluded from calculating the mean value of the respective biological replicate at the respective time point.
Two-way ANOVA	Ordinary
Alpha	0.05
Source of Variation	% of total variation	P value	P value summary	Significant?
Interaction	17.25	0.0012	**	Yes
Concentration	50.61	<0,0001	****	Yes
Incubation time	17.57	<0,0001	****	Yes
ANOVA table	SS	DF	MS	F (DFn, DFd)	P value
Interaction	4.833	8	0.6041	F (8, 30) = 4,440	P=0,0012
Concentration	14.18	4	3.545	F (4, 30) = 26,06	P<0,0001
Incubation time	4.923	2	2.462	F (2, 30) = 18,10	P<0,0001
Residual	4.081	30	0.136
Data summary
Number of columns (Incubation time)	3
Number of rows (Concentration)	5
Number of values	45
Within each column, compare rows (simple effects within columns)
Number of families	3
Number of comparisons per family	10
Alpha	0.05
Bonferroni's multiple comparisons test	Mean Diff,	95,00% CI of diff,	Significant?	Summary	Adjusted P Value
24 h
DMSO vs. 0.10 µM 5-ITU	-0.008588	-0,9210 to 0,9038	No	ns	>0,9999
DMSO vs. 0.25 µM 5-ITU	-0.08159	-0,9940 to 0,8308	No	ns	>0,9999
DMSO vs. 0.5 µM 5-ITU	-0.07777	-0,9902 to 0,8347	No	ns	>0,9999
DMSO vs. 1 µM 5-ITU	-0.418	-1,330 to 0,4944	No	ns	>0,9999
0.10 µM 5-ITU vs. 0.25 µM 5-ITU	-0.073	-0,9854 to 0,8394	No	ns	>0,9999
0.10 µM 5-ITU vs. 0.5 µM 5-ITU	-0.06918	-0,9816 to 0,8433	No	ns	>0,9999
0.10 µM 5-ITU vs. 1 µM 5-ITU	-0.4094	-1,322 to 0,5030	No	ns	>0,9999
0.25 µM 5-ITU vs. 0.5 µM 5-ITU	0.003816	-0,9086 to 0,9162	No	ns	>0,9999
0.25 µM 5-ITU vs. 1 µM 5-ITU	-0.3364	-1,249 to 0,5760	No	ns	>0,9999
0.5 µM 5-ITU vs. 1 µM 5-ITU	-0.3402	-1,253 to 0,5722	No	ns	>0,9999
48 h
DMSO vs. 0.10 µM 5-ITU	-0.04752	-0,9600 to 0,8649	No	ns	>0,9999
DMSO vs. 0.25 µM 5-ITU	0.04361	-0,8688 to 0,9560	No	ns	>0,9999
DMSO vs. 0.5 µM 5-ITU	-0.6499	-1,562 to 0,2625	No	ns	0.3905
DMSO vs. 1 µM 5-ITU	-1.735	-2,648 to -0,8230	Yes	****	<0,0001
0.10 µM 5-ITU vs. 0.25 µM 5-ITU	0.09113	-0,8213 to 1,004	No	ns	>0,9999
0.10 µM 5-ITU vs. 0.5 µM 5-ITU	-0.6024	-1,515 to 0,3101	No	ns	0.546
0.10 µM 5-ITU vs. 1 µM 5-ITU	-1.688	-2,600 to -0,7755	Yes	****	<0,0001
0.25 µM 5-ITU vs. 0.5 µM 5-ITU	-0.6935	-1,606 to 0,2189	No	ns	0.284
0.25 µM 5-ITU vs. 1 µM 5-ITU	-1.779	-2,691 to -0,8666	Yes	****	<0,0001
0.5 µM 5-ITU vs. 1 µM 5-ITU	-1.086	-1,998 to -0,1731	Yes	*	0.0112
72 h
DMSO vs. 0.10 µM 5-ITU	-0.726	-1,638 to 0,1864	No	ns	0.2225
DMSO vs. 0.25 µM 5-ITU	-0.6108	-1,523 to 0,3016	No	ns	0.5149
DMSO vs. 0.5 µM 5-ITU	-0.6506	-1,563 to 0,2618	No	ns	0.3884
DMSO vs. 1 µM 5-ITU	-2.614	-3,527 to -1,702	Yes	****	<0,0001
0.10 µM 5-ITU vs. 0.25 µM 5-ITU	0.1152	-0,7973 to 1,028	No	ns	>0,9999
0.10 µM 5-ITU vs. 0.5 µM 5-ITU	0.07537	-0,8371 to 0,9878	No	ns	>0,9999
0.10 µM 5-ITU vs. 1 µM 5-ITU	-1.888	-2,801 to -0,9757	Yes	****	<0,0001
0.25 µM 5-ITU vs. 0.5 µM 5-ITU	-0.03981	-0,9522 to 0,8726	No	ns	>0,9999
0.25 µM 5-ITU vs. 1 µM 5-ITU	-2.003	-2,916 to -1,091	Yes	****	<0,0001
0.5 µM 5-ITU vs. 1 µM 5-ITU	-1.963	-2,876 to -1,051	Yes	****	<0,0001
Test details	Mean 1	Mean 2	Mean Diff,	SE of diff,	N1	N2	t	DF
24 h
DMSO vs. 0.10 µM 5-ITU	1	1.009	-0.008588	0.3012	3	3	0.02852	30
DMSO vs. 0.25 µM 5-ITU	1	1.082	-0.08159	0.3012	3	3	0.2709	30
DMSO vs. 0.5 µM 5-ITU	1	1.078	-0.07777	0.3012	3	3	0.2582	30
DMSO vs. 1 µM 5-ITU	1	1.418	-0.418	0.3012	3	3	1.388	30
0.10 µM 5-ITU vs. 0.25 µM 5-ITU	1.009	1.082	-0.073	0.3012	3	3	0.2424	30
0.10 µM 5-ITU vs. 0.5 µM 5-ITU	1.009	1.078	-0.06918	0.3012	3	3	0.2297	30
0.10 µM 5-ITU vs. 1 µM 5-ITU	1.009	1.418	-0.4094	0.3012	3	3	1.359	30
0.25 µM 5-ITU vs. 0.5 µM 5-ITU	1.082	1.078	0.003816	0.3012	3	3	0.01267	30
0.25 µM 5-ITU vs. 1 µM 5-ITU	1.082	1.418	-0.3364	0.3012	3	3	1.117	30
0.5 µM 5-ITU vs. 1 µM 5-ITU	1.078	1.418	-0.3402	0.3012	3	3	1.13	30
48 h
DMSO vs. 0.10 µM 5-ITU	1.197	1.244	-0.04752	0.3012	3	3	0.1578	30
DMSO vs. 0.25 µM 5-ITU	1.197	1.153	0.04361	0.3012	3	3	0.1448	30
DMSO vs. 0.5 µM 5-ITU	1.197	1.847	-0.6499	0.3012	3	3	2.158	30
DMSO vs. 1 µM 5-ITU	1.197	2.932	-1.735	0.3012	3	3	5.763	30
0.10 µM 5-ITU vs. 0.25 µM 5-ITU	1.244	1.153	0.09113	0.3012	3	3	0.3026	30
0.10 µM 5-ITU vs. 0.5 µM 5-ITU	1.244	1.847	-0.6024	0.3012	3	3	2	30
0.10 µM 5-ITU vs. 1 µM 5-ITU	1.244	2.932	-1.688	0.3012	3	3	5.605	30
0.25 µM 5-ITU vs. 0.5 µM 5-ITU	1.153	1.847	-0.6935	0.3012	3	3	2.303	30
0.25 µM 5-ITU vs. 1 µM 5-ITU	1.153	2.932	-1.779	0.3012	3	3	5.908	30
0.5 µM 5-ITU vs. 1 µM 5-ITU	1.847	2.932	-1.086	0.3012	3	3	3.605	30
72 h
DMSO vs. 0.10 µM 5-ITU	0.9848	1.711	-0.726	0.3012	3	3	2.411	30
DMSO vs. 0.25 µM 5-ITU	0.9848	1.596	-0.6108	0.3012	3	3	2.028	30
DMSO vs. 0.5 µM 5-ITU	0.9848	1.635	-0.6506	0.3012	3	3	2.161	30
DMSO vs. 1 µM 5-ITU	0.9848	3.599	-2.614	0.3012	3	3	8.68	30
0.10 µM 5-ITU vs. 0.25 µM 5-ITU	1.711	1.596	0.1152	0.3012	3	3	0.3825	30
0.10 µM 5-ITU vs. 0.5 µM 5-ITU	1.711	1.635	0.07537	0.3012	3	3	0.2503	30
0.10 µM 5-ITU vs. 1 µM 5-ITU	1.711	3.599	-1.888	0.3012	3	3	6.27	30
0.25 µM 5-ITU vs. 0.5 µM 5-ITU	1.596	1.635	-0.03981	0.3012	3	3	0.1322	30
0.25 µM 5-ITU vs. 1 µM 5-ITU	1.596	3.599	-2.003	0.3012	3	3	6.652	30
0.5 µM 5-ITU vs. 1 µM 5-ITU	1.635	3.599	-1.963	0.3012	3	3	6.52
Within each row, compare columns (simple effects within rows)
Number of families	5
Number of comparisons per family	3
Alpha	0.05
Bonferroni's multiple comparisons test	Mean Diff,	95,00% CI of diff,	Significant?	Summary	Adjusted P Value
DMSO
24 h vs. 48 h	-0.1966	-0,9603 to 0,5670	No	ns	>0,9999
24 h vs. 72 h	0.01518	-0,7485 to 0,7788	No	ns	>0,9999
48 h vs. 72 h	0.2118	-0,5519 to 0,9754	No	ns	>0,9999
0.10 µM 5-ITU
24 h vs. 48 h	-0.2355	-0,9992 to 0,5281	No	ns	>0,9999
24 h vs. 72 h	-0.7023	-1,466 to 0,06139	No	ns	0.0798
48 h vs. 72 h	-0.4667	-1,230 to 0,2969	No	ns	0.3951
0.25 µM 5-ITU
24 h vs. 48 h	-0.07142	-0,8351 to 0,6922	No	ns	>0,9999
24 h vs. 72 h	-0.5141	-1,278 to 0,2496	No	ns	0.2945
48 h vs. 72 h	-0.4427	-1,206 to 0,3210	No	ns	0.456
0.5 µM 5-ITU
24 h vs. 48 h	-0.7687	-1,532 to -0,005096	Yes	*	0.0481
24 h vs. 72 h	-0.5577	-1,321 to 0,2059	No	ns	0.2217
48 h vs. 72 h	0.211	-0,5526 to 0,9747	No	ns	>0,9999
1 µM 5-ITU
24 h vs. 48 h	-1.514	-2,278 to -0,7504	Yes	****	<0,0001
24 h vs. 72 h	-2.181	-2,945 to -1,417	Yes	****	<0,0001
48 h vs. 72 h	-0.6669	-1,431 to 0,09677	No	ns	0.1036
Test details	Mean 1	Mean 2	Mean Diff,	SE of diff,	N1	N2	t	DF
DMSO
24 h vs. 48 h	1	1.197	-0.1966	0.3012	3	3	0.6529	30
24 h vs. 72 h	1	0.9848	0.01518	0.3012	3	3	0.05039	30
48 h vs. 72 h	1.197	0.9848	0.2118	0.3012	3	3	0.7033	30
0.10 µM 5-ITU
24 h vs. 48 h	1.009	1.244	-0.2355	0.3012	3	3	0.7822	30
24 h vs. 72 h	1.009	1.711	-0.7023	0.3012	3	3	2.332	30
48 h vs. 72 h	1.244	1.711	-0.4667	0.3012	3	3	1.55	30
0.25 µM 5-ITU
24 h vs. 48 h	1.082	1.153	-0.07142	0.3012	3	3	0.2371	30
24 h vs. 72 h	1.082	1.596	-0.5141	0.3012	3	3	1.707	30
48 h vs. 72 h	1.153	1.596	-0.4427	0.3012	3	3	1.47	30
0.5 µM 5-ITU
24 h vs. 48 h	1.078	1.847	-0.7687	0.3012	3	3	2.553	30
24 h vs. 72 h	1.078	1.635	-0.5577	0.3012	3	3	1.852	30
48 h vs. 72 h	1.847	1.635	0.211	0.3012	3	3	0.7008	30
1 µM 5-ITU
24 h vs. 48 h	1.418	2.932	-1.514	0.3012	3	3	5.028	30
24 h vs. 72 h	1.418	3.599	-2.181	0.3012	3	3	7.242	30
48 h vs. 72 h	2.932	3.599	-0.6669	0.3012	3	3	2.214	30

## Sheet: Fig. 4b FLuc 2W
	Fig. 4b FLuc
Two-way ANOVA	Ordinary
Alpha	0.05
Source of Variation	% of total variation	P value	P value summary	Significant?
Interaction	27.92	<0,0001	****	Yes
Spacer	51.85	<0,0001	****	Yes
Localization	16.95	0.0002	***	Yes
ANOVA table	SS	DF	MS	F (DFn, DFd)	P value
Interaction	0.1257	1	0.1257	F (1, 8) = 68,23	P<0,0001
Spacer	0.2335	1	0.2335	F (1, 8) = 126,7	P<0,0001
Localization	0.07633	1	0.07633	F (1, 8) = 41,43	P=0,0002
Residual	0.01474	8	0.001842
Difference between column means
Mean of NES (cyt)	0.8017
Mean of NLS (nuc)	0.6422
Difference between means	0.1595
SE of difference	0.02478
95% CI of difference	0,1024 to 0,2167
Difference between row means
Mean of 1022	0.8615
Mean of 10	0.5825
Difference between means	0.279
SE of difference	0.02478
95% CI of difference	0,2218 to 0,3361
Interaction CI
Mean diff, A1 - B1	-0.04518
Mean diff, A2 - B2	0.3642
(A1 -B1) - (A2 - B2)	-0.4094
95% CI of difference	-0,5237 to -0,2951
(B1 - A1) - (B2 - A2)	0.4094
95% CI of difference	0,2951 to 0,5237
Data summary
Number of columns (Localization)	2
Number of rows (Spacer)	2
Number of values	12
Compare cell means regardless of rows and columns
Number of families	1
Number of comparisons per family	6
Alpha	0.05
Bonferroni's multiple comparisons test	Mean Diff,	95,00% CI of diff,	Significant?	Summary	Adjusted P Value
1022:NES (cyt) vs. 1022:NLS (nuc)	-0.04518	-0,1671 to 0,07674	No	ns	>0,9999
1022:NES (cyt) vs. 10:NES (cyt)	0.07427	-0,04765 to 0,1962	No	ns	0.4014
1022:NES (cyt) vs. 10:NLS (nuc)	0.4385	0,3166 to 0,5604	Yes	****	<0,0001
1022:NLS (nuc) vs. 10:NES (cyt)	0.1195	-0,002463 to 0,2414	No	ns	0.0555
1022:NLS (nuc) vs. 10:NLS (nuc)	0.4837	0,3617 to 0,6056	Yes	****	<0,0001
10:NES (cyt) vs. 10:NLS (nuc)	0.3642	0,2423 to 0,4861	Yes	****	<0,0001
Test details	Mean 1	Mean 2	Mean Diff,	SE of diff,	N1	N2	t	DF
1022:NES (cyt) vs. 1022:NLS (nuc)	0.8389	0.8841	-0.04518	0.03505	3	3	1.289	8
1022:NES (cyt) vs. 10:NES (cyt)	0.8389	0.7646	0.07427	0.03505	3	3	2.119	8
1022:NES (cyt) vs. 10:NLS (nuc)	0.8389	0.4004	0.4385	0.03505	3	3	12.51	8
1022:NLS (nuc) vs. 10:NES (cyt)	0.8841	0.7646	0.1195	0.03505	3	3	3.409	8
1022:NLS (nuc) vs. 10:NLS (nuc)	0.8841	0.4004	0.4837	0.03505	3	3	13.8	8
10:NES (cyt) vs. 10:NLS (nuc)	0.7646	0.4004	0.3642	0.03505	3	3	10.39	8

## Sheet: Fig. 4b NLuc 2way
	Fig. 4b NLuc
Two-way ANOVA	Ordinary
Alpha	0.05
Source of Variation	% of total variation	P value	P value summary	Significant?
Interaction	9.356	0.0011	**	Yes
Spacer	61.01	<0,0001	****	Yes
Localization	26.57	<0,0001	****	Yes
ANOVA table	SS	DF	MS	F (DFn, DFd)	P value
Interaction	0.05396	1	0.05396	F (1, 8) = 24,43	P=0,0011
Spacer	0.3519	1	0.3519	F (1, 8) = 159,3	P<0,0001
Localization	0.1532	1	0.1532	F (1, 8) = 69,37	P<0,0001
Residual	0.01767	8	0.002209
Difference between column means
Mean of NES (cyt)	0.6273
Mean of NLS (nuc)	0.4013
Difference between means	0.226
SE of difference	0.02713
95% CI of difference	0,1634 to 0,2886
Difference between row means
Mean of 1022	0.6855
Mean of 10	0.3431
Difference between means	0.3425
SE of difference	0.02713
95% CI of difference	0,2799 to 0,4050
Interaction CI
Mean diff, A1 - B1	0.09189
Mean diff, A2 - B2	0.3601
(A1 -B1) - (A2 - B2)	-0.2682
95% CI of difference	-0,3934 to -0,1431
(B1 - A1) - (B2 - A2)	0.2682
95% CI of difference	0,1431 to 0,3934
Data summary
Number of columns (Localization)	2
Number of rows (Spacer)	2
Number of values	12
Compare cell means regardless of rows and columns
Number of families	1
Number of comparisons per family	6
Alpha	0.05
Bonferroni's multiple comparisons test	Mean Diff,	95,00% CI of diff,	Significant?	Summary	Adjusted P Value
1022:NES (cyt) vs. 1022:NLS (nuc)	0.09189	-0,04161 to 0,2254	No	ns	0.2612
1022:NES (cyt) vs. 10:NES (cyt)	0.2084	0,07487 to 0,3419	Yes	**	0.0037
1022:NES (cyt) vs. 10:NLS (nuc)	0.5685	0,4350 to 0,7020	Yes	****	<0,0001
1022:NLS (nuc) vs. 10:NES (cyt)	0.1165	-0,01702 to 0,2500	No	ns	0.0971
1022:NLS (nuc) vs. 10:NLS (nuc)	0.4766	0,3431 to 0,6101	Yes	****	<0,0001
10:NES (cyt) vs. 10:NLS (nuc)	0.3601	0,2266 to 0,4936	Yes	****	<0,0001
Test details	Mean 1	Mean 2	Mean Diff,	SE of diff,	N1	N2	t	DF
1022:NES (cyt) vs. 1022:NLS (nuc)	0.7315	0.6396	0.09189	0.03837	3	3	2.395	8
1022:NES (cyt) vs. 10:NES (cyt)	0.7315	0.5231	0.2084	0.03837	3	3	5.43	8
1022:NES (cyt) vs. 10:NLS (nuc)	0.7315	0.163	0.5685	0.03837	3	3	14.81	8
1022:NLS (nuc) vs. 10:NES (cyt)	0.6396	0.5231	0.1165	0.03837	3	3	3.035	8
1022:NLS (nuc) vs. 10:NLS (nuc)	0.6396	0.163	0.4766	0.03837	3	3	12.42	8
10:NES (cyt) vs. 10:NLS (nuc)	0.5231	0.163	0.3601	0.03837	3	3	9.384	8

[truncated: 39 more sheets: Fig. 4b ratio 2way, Fig. 4d FLuc 1W, Fig. 4d NLuc 1W, Fig. 4d ratio 1W, Fig. 4d FLuc 1W ex10-targeting, Fig. 4d NLuc 1W ex10-targeting, Fig. 4d ratio 1W ex10-targeting, Fig. 5b FLuc 1W ex10-targeting, Fig. 5b NLuc 1W ex10-targeting, Fig. 5b ratio 1W ex10-targeting, Fig. 5b ratio 1W, Fig. 5b FLuc 1W, Fig. 5b NLuc 1W, Fig. 5e FLuc 1W, Fig. 5e NLuc 1W, Fig. 5e ratio 1W, Ext. Data. Fig. 3e t-test, Ext. Data Fig. 6a pan 2W, Ext. Data Fig. 6a 4R 2W, Ext. Data Fig. 6a ratio 2W …]
