# Supplementary material for: Non-invasive and high-throughput interrogation of exon-specific isoform expression
Source: Nat Cell Biol. 2021 Jun 3;23(6):652–63. doi: 10.1038/s41556-021-00678-x (PMC8189919; doi:10.1038/s41556-021-00678-x)
Supplement: Supplementary file 5 — Sequences of genetic constructs. [file 41556_2021_678_MOESM5_ESM.xlsx]

## Sheet: EXSISERS sequences
w
nucleotide sequence:	TGTCTCGTGGGCAGCAGCGAGATCATCACCAGAAACTACGGCAAGACCACCATCAAAGAGGTGGTCGAGATCTTCGACAACGACAAGAACATCCAGGTGCTGGCCTTCAACACCCACACCGACAACATCGAGTGGGCCCCTATCAAGGCCGCTCAGCTGACAAGACCTAACGCCGAGCTGGTGGAACTGGAAATCGACACACTGCACGGCGTGAAAACCATCAGATGCACCCCTGATCACCCCGTGTACACCAAGAACAGAGGCTACGTGCGGGCCGACGAGCTGACAGATGATGACGAACTGGTGGTGGCTATCGGCGGCGGAGGACCTGAGGATGAACTTGCTGCCAACGAGGAAGAACTGCAACAGAACGAACAGAAGCTGGCCCAGATTAAGCAG…
amino acid sequence:	CLVGSSEIITRNYGKTTIKEVVEIFDNDKNIQVLAFNTHTDNIEWAPIKAAQLTRPNAELVELEIDTLHGVKTIRCTPDHPVYTKNRGYVRADELTDDDELVVAIGGGGPEDELAANEEELQQNEQKLAQIKQKLQAIKYGGSGGGGSGTGMEDAKNIKKGPAPRYPLEDGTAGEQLHKAMKRYAQVPGTIAFTDAHIEVNITYAEYFEMSVRLAEAMKRYGLNTNHRIVVCSENSLQFFMPVLGALFIGVAVAPANDIYNERELLNSMNISQPTVVFVSKKGLQKILNVQKKLPIIQKIIIMDSKTDYQGFQSMYTFVTSHLPPGFNEYDFKPESFDRDKTIALIMNSSGSTGLPKGVALPHRTACVRFSHARDPIFGNQIKPDTAILSVVPFHHGFG…
EXSISERS_gp41-1_CCs1_OLLAS-tag_NLuc
nucleotide sequence:	TGCCTGGACCTTAAGACCCAGGTGCAGACCCCCCAGGGCATGAAGGAAATCAGCAACATCCAAGTGGGCGACCTGGTGCTGAGCAACACCGGCTACAACGAGGTGCTGAACGTGTTCCCCAAGAGCAAGAAGAAGTCCTACAAGATCACCCTGGAAGATGGCAAAGAGATCATCTGCTCCGAGGAACACCTGTTCCCAACCCAGACCGGCGAGATGAACATCTCTGGCGGCCTGAAAGAGGGCATGTGCCTGTACGTGAAAGAAGGCGGCGGAGGACCTGAGGATAAGCTCCAGGCCATTAAGTACGAGCTGGCCCAGAACGAGGAAGAACTGGCTCAGATCGAAGAGAAGCTGGCCGCCAACAAAGAAGGCGGATCCGGCGGAGGCGGATCTGGAACC…
amino acid sequence:	CLDLKTQVQTPQGMKEISNIQVGDLVLSNTGYNEVLNVFPKSKKKSYKITLEDGKEIICSEEHLFPTQTGEMNISGGLKEGMCLYVKEGGGGPEDKLQAIKYELAQNEEELAQIEEKLAANKEGGSGGGGSGTGFANELGPRLMGKGSGGGGSGVFTLEDFVGDWRQTAGYNLDQVLEQGGVSSLFQNLGVSVTPIQRIVLSGENGLKIDIHVIIPYEGLSGDQMGQIEKIFKVVYPVDDHHFKVILHYGTLVIDGVTPNMIDYFGRPYEGIAVFDGKKITVTGTLWNGNKIIDERLINPDGSLLFRVTINGVTGWRLCERILAGSGGSSYTSNRIGTSGGSPEDENAALEEKIAQLKQKNAALKEEIQALEYGGGGMMLKKILKIEELDERELIDIEV…
EXSISERS_gp41-1_CCs1_BSD_OLLAS-tag
nucleotide sequence:	TGCCTGGACCTTAAGACCCAGGTGCAGACCCCCCAGGGCATGAAGGAAATCAGCAACATCCAAGTGGGCGACCTGGTGCTGAGCAACACCGGCTACAACGAGGTGCTGAACGTGTTCCCCAAGAGCAAGAAGAAGTCCTACAAGATCACCCTGGAAGATGGCAAAGAGATCATCTGCTCCGAGGAACACCTGTTCCCAACCCAGACCGGCGAGATGAACATCTCTGGCGGCCTGAAAGAGGGCATGTGCCTGTACGTGAAAGAAGGCGGCGGAGGACCTGAGGATAAGCTCCAGGCCATTAAGTACGAGCTGGCCCAGAACGAGGAAGAACTGGCTCAGATCGAAGAGAAGCTGGCCGCCAACAAAGAAGGCGGATCCGGCGGAGGTGGAAGCGGAGGC…
amino acid sequence:	CLDLKTQVQTPQGMKEISNIQVGDLVLSNTGYNEVLNVFPKSKKKSYKITLEDGKEIICSEEHLFPTQTGEMNISGGLKEGMCLYVKEGGGGPEDKLQAIKYELAQNEEELAQIEEKLAANKEGGSGGGGSGGGGSGGGGSAKPLSQEESTLIERATATINSIPISEDYSVASAALSSDGRIFTGVNVYHFTGGPCAELVVLGTAAAAAAGNLTCIVAIGNENRGILSPCGRCRQVLLDLHPGIKAIVKDSDGQPTAVGIRELLPSGYVWEGGGGGSGTGFANELGPRLMGKGSGGSSYTSNRIGTSGGSPEDENAALEEKIAQLKQKNAALKEEIQALEYGGGGMMLKKILKIEELDERELIDIEVSGNHLFYANDILTHN
EXSISERS_gp41-1_CCs1_OLLAS-tag_double-TMD_scAvidin_PMTS_OLLAS (PMTS: plasma membrane trafficking signals)
nucleotide sequence:	TGCCTGGACCTTAAGACCCAGGTGCAGACCCCCCAGGGCATGAAGGAAATCAGCAACATCCAAGTGGGCGACCTGGTGCTGAGCAACACCGGCTACAACGAGGTGCTGAACGTGTTCCCCAAGAGCAAGAAGAAGTCCTACAAGATCACCCTGGAAGATGGCAAAGAGATCATCTGCTCCGAGGAACACCTGTTCCCAACCCAGACCGGCGAGATGAACATCTCTGGCGGCCTGAAAGAGGGCATGTGCCTGTACGTGAAAGAAGGCGGCGGAGGACCTGAGGATAAGCTCCAGGCCATTAAGTACGAGCTGGCCCAGAACGAGGAAGAACTGGCTCAGATCGAAGAGAAGCTGGCCGCCAACAAAGAAGGCGGATCCGGCGGAGGCGGATCTGGAACC…
amino acid sequence:	CLDLKTQVQTPQGMKEISNIQVGDLVLSNTGYNEVLNVFPKSKKKSYKITLEDGKEIICSEEHLFPTQTGEMNISGGLKEGMCLYVKEGGGGPEDKLQAIKYELAQNEEELAQIEEKLAANKEGGSGGGGSGTGFANELGPRLMGKGSGGGGSGPPRKRCCCARRGTQLMLVGLLSTAMWAGLLALLLLWHWETEGGGGSGGGGSGGGGSGGGGSRKRTQPTFGFTVNWKFSESTTVFTGQCFIDRNGKEVLKTMWLLRSSVNDIGDDWKATRVGINIFTRLRTQKEGGSGGSARKCSLTGKWTNDLGSNMTIGAVNSRGEFTGTYITAVTATSNEIKESPLHGTQNTINKSGGSTTVFTGQCFIDRNGKEVLKTMWLLRSSVNDIGDDWKATRVGINI…
EXSISERS_gp41-1_CCs1_OLLAS-tag_double-TMD_HaloTag(C61V,C262A)_PMTS_OLLAS (C61V and C262V prevents unwanted disulfid formations in the oxidative extracellular environment)
nucleotide sequence:	TGCCTGGACCTTAAGACCCAGGTGCAGACCCCCCAGGGCATGAAGGAAATCAGCAACATCCAAGTGGGCGACCTGGTGCTGAGCAACACCGGCTACAACGAGGTGCTGAACGTGTTCCCCAAGAGCAAGAAGAAGTCCTACAAGATCACCCTGGAAGATGGCAAAGAGATCATCTGCTCCGAGGAACACCTGTTCCCAACCCAGACCGGCGAGATGAACATCTCTGGCGGCCTGAAAGAGGGCATGTGCCTGTACGTGAAAGAAGGCGGCGGAGGACCTGAGGATAAGCTCCAGGCCATTAAGTACGAGCTGGCCCAGAACGAGGAAGAACTGGCTCAGATCGAAGAGAAGCTGGCCGCCAACAAAGAAGGCGGATCCGGCGGAGGCGGATCTGGAACC…
amino acid sequence:	CLDLKTQVQTPQGMKEISNIQVGDLVLSNTGYNEVLNVFPKSKKKSYKITLEDGKEIICSEEHLFPTQTGEMNISGGLKEGMCLYVKEGGGGPEDKLQAIKYELAQNEEELAQIEEKLAANKEGGSGGGGSGTGFANELGPRLMGKGSGGGGSGPPRKRCCCARRGTQLMLVGLLSTAMWAGLLALLLLWHWETEGGGGSGGGGSEIGTGFPFDPHYVEVLGERMHYVDVGPRDGTPVLFLHGNPTSSYVWRNIIPHVAPTHRVIAPDLIGMGKSDKPDLGYFFDDHVRFMDAFIEALGLEEVVLVIHDWGSALGFHWAKRNPERVKGIAFMEFIRPIPTWDEWPEFARETFQAFRTTDVGRKLIIDQNVFIEGTLPMGVVRPLTEVEMDHYREPFLNP…
EXSISERS_gp41-1_CCs1_mNeonGreen_OLLAS-tag
	TGCCTGGACCTTAAGACCCAGGTGCAGACCCCCCAGGGCATGAAGGAAATCAGCAACATCCAAGTGGGCGACCTGGTGCTGAGCAACACCGGCTACAACGAGGTGCTGAACGTGTTCCCCAAGAGCAAGAAGAAGTCCTACAAGATCACCCTGGAAGATGGCAAAGAGATCATCTGCTCCGAGGAACACCTGTTCCCAACCCAGACCGGCGAGATGAACATCTCTGGCGGCCTGAAAGAGGGCATGTGCCTGTACGTGAAAGAAGGCGGCGGAGGACCTGAGGATAAGCTCCAGGCCATTAAGTACGAGCTGGCCCAGAACGAGGAAGAACTGGCTCAGATCGAAGAGAAGCTGGCCGCCAACAAAGAAGGCGGATCCGTGTCCAAGGGCGAAGAGGAC…
	CLDLKTQVQTPQGMKEISNIQVGDLVLSNTGYNEVLNVFPKSKKKSYKITLEDGKEIICSEEHLFPTQTGEMNISGGLKEGMCLYVKEGGGGPEDKLQAIKYELAQNEEELAQIEEKLAANKEGGSVSKGEEDNMASLPATHELHIFGSINGVDFDMVGQGTGNPNDGYEELNLKSTKGDLQFSPWILVPHIGYGFHQYLPYPDGMSPFQAAMVDGSGYQVHRTMQFEDGASLTVNYRYTYEGSHIKGEAQVKGTGFPADGPVMTNSLTAADWCRSKKTYPNDKTIISTFKWSYTTGNGKRYRSTARTTYTFAKPMAANYLKNQPMYVFRKTELKHSKTELNFKEWQKAFTDVMGMDELYKGTGFANELGPRLMGKGSGGSSYTSNRIGTSGGSPEDEN…
EXSISERS_gp41-1_mNeonGreen_OLLAS-tag
	TGCCTGGACCTTAAGACCCAGGTGCAGACCCCCCAGGGCATGAAGGAAATCAGCAACATCCAAGTGGGCGACCTGGTGCTGAGCAACACCGGCTACAACGAGGTGCTGAACGTGTTCCCCAAGAGCAAGAAGAAGTCCTACAAGATCACCCTGGAAGATGGCAAAGAGATCATCTGCTCCGAGGAACACCTGTTCCCAACCCAGACCGGCGAGATGAACATCTCTGGCGGCCTGAAAGAGGGCATGTGCCTGTACGTGAAAGAAGGCGGCGGAGGATCCGTGTCCAAGGGCGAAGAGGACAACATGGCCAGCCTGCCTGCCACCCACGAGCTGCACATCTTCGGCAGCATCAACGGCGTGGACTTCGACATGGTGGGACAGGGCACCGGCAACCCCAAC…
	CLDLKTQVQTPQGMKEISNIQVGDLVLSNTGYNEVLNVFPKSKKKSYKITLEDGKEIICSEEHLFPTQTGEMNISGGLKEGMCLYVKEGGGGSVSKGEEDNMASLPATHELHIFGSINGVDFDMVGQGTGNPNDGYEELNLKSTKGDLQFSPWILVPHIGYGFHQYLPYPDGMSPFQAAMVDGSGYQVHRTMQFEDGASLTVNYRYTYEGSHIKGEAQVKGTGFPADGPVMTNSLTAADWCRSKKTYPNDKTIISTFKWSYTTGNGKRYRSTARTTYTFAKPMAANYLKNQPMYVFRKTELKHSKTELNFKEWQKAFTDVMGMDELYKGTGFANELGPRLMGKGSGGGGMMLKKILKIEELDERELIDIEVSGNHLFYANDILTHN
EXSISERS_NrdJ-1_mTagBFP2_FLAG-tag
	TGTCTCGTGGGCAGCAGCGAGATCATCACCAGAAACTACGGCAAGACCACCATCAAAGAGGTGGTCGAGATCTTCGACAACGACAAGAACATCCAGGTGCTGGCCTTCAACACCCACACCGACAACATCGAGTGGGCCCCTATCAAGGCCGCTCAGCTGACAAGACCTAACGCCGAGCTGGTGGAACTGGAAATCGACACACTGCACGGCGTGAAAACCATCAGATGCACCCCTGATCACCCCGTGTACACCAAGAACAGAGGCTACGTGCGGGCCGACGAGCTGACAGATGATGACGAACTGGTGGTGGCTATCGGCGGAGGCGGATCCTCTGAGCTGATCAAAGAAAACATGCACATGAAGCTGTACATGGAAGGCACCGTGGACAACCACCACTTC…
	CLVGSSEIITRNYGKTTIKEVVEIFDNDKNIQVLAFNTHTDNIEWAPIKAAQLTRPNAELVELEIDTLHGVKTIRCTPDHPVYTKNRGYVRADELTDDDELVVAIGGGGSSELIKENMHMKLYMEGTVDNHHFKCTSEGEGKPYEGTQTMRIKVVEGGPLPFAFDILATSFLYGSKTFINHTQGIPDFFKQSFPEGFTWERVTTYEDGGVLTATQDTSLQDGCLIYNVKIRGVNFTSNGPVMQKKTLGWEAFTETLYPADGGLEGRNDMALKLVGGSHLIANAKTTYRSKKPAKNLKMPGVYYVDYRLERIKEANNETYVEQHEVAVARYCDLPSKLGHKLNGTGDYKDDDDKGSGGGGMEAKTYIGKLKSRKIVSNEDTYDIQTSTHNFFANDILVHN
EXSISERS_gp41-1_CCs1_OLLAS-tag_double-TMD_FS_NLuc_FLAG-tag_FS_PMTS_OLLAS (FS: furin cleavage sites; cleaved by furin proteases in the golgi apparatus)
	TGCCTGGACCTTAAGACCCAGGTGCAGACCCCCCAGGGCATGAAGGAAATCAGCAACATCCAAGTGGGCGACCTGGTGCTGAGCAACACCGGCTACAACGAGGTGCTGAACGTGTTCCCCAAGAGCAAGAAGAAGTCCTACAAGATCACCCTGGAAGATGGCAAAGAGATCATCTGCTCCGAGGAACACCTGTTCCCAACCCAGACCGGCGAGATGAACATCTCTGGCGGCCTGAAAGAGGGCATGTGCCTGTACGTGAAAGAAGGCGGCGGAGGACCTGAGGATAAGCTCCAGGCCATTAAGTACGAGCTGGCCCAGAACGAGGAAGAACTGGCTCAGATCGAAGAGAAGCTGGCCGCCAACAAAGAAGGCGGATCCGGCGGAGGCGGATCTGGAACC…
	CLDLKTQVQTPQGMKEISNIQVGDLVLSNTGYNEVLNVFPKSKKKSYKITLEDGKEIICSEEHLFPTQTGEMNISGGLKEGMCLYVKEGGGGPEDKLQAIKYELAQNEEELAQIEEKLAANKEGGSGGGGSGTGFANELGPRLMGKGSGGGGSGPPRKRCCCARRGTQLMLVGLLSTAMWAGLLALLLLWHWETEGGGGSRRRRRKRSARGTGSGVFTLEDFVGDWRQTAGYNLDQVLEQGGVSSLFQNLGVSVTPIQRIVLSGENGLKIDIHVIIPYEGLSGDQMGQIEKIFKVVYPVDDHHFKVILHYGTLVIDGVTPNMIDYFGRPYEGIAVFDGKKITVTGTLWNGNKIIDERLINPDGSLLFRVTINGVTGWRLCERILAGTDYKDDDDKGRRR…

## Sheet: Cas13 protein sequences
Cas13 with active nuclease domains
RfxCas13d_NLS_FLAG-tag	MIEKKKSFAKGMGVKSTLVSGSKVYMTTFAEGSDARLEKIVEGDSIRSVNEGEAFSAEMADKNAGYKIGNAKFSHPKGYAVVANNPLYTGPVQQDMLGLKETLEKRYFGESADGNDNICIQVIHNILDIEKILAEYITNAAYAVNNISGLDKDIIGFGKFSTVYTYDEFKDPEHHRAAFNNNDKLINAIKAQYDEFDNFLDNPRLGYFGQAFFSKEGRNYIINYGNECYDILALLSGLRHWVVHNNEEESRISRTWLYNLDKNLDNEYISTLNYLYDRITNELTNSFSKNSAANVNYIAETLGINPAEFAEQYFRFSIMKEQKNLGFNITKLREVMLDRKDMSEIRKNHKVFDSIRTKVYTMMDFVIYRYYIEEDAKVAAANKSLPDNEKSLSEKDIFV…
RfxCas13d_NES_FLAG-tag	MIEKKKSFAKGMGVKSTLVSGSKVYMTTFAEGSDARLEKIVEGDSIRSVNEGEAFSAEMADKNAGYKIGNAKFSHPKGYAVVANNPLYTGPVQQDMLGLKETLEKRYFGESADGNDNICIQVIHNILDIEKILAEYITNAAYAVNNISGLDKDIIGFGKFSTVYTYDEFKDPEHHRAAFNNNDKLINAIKAQYDEFDNFLDNPRLGYFGQAFFSKEGRNYIINYGNECYDILALLSGLRHWVVHNNEEESRISRTWLYNLDKNLDNEYISTLNYLYDRITNELTNSFSKNSAANVNYIAETLGINPAEFAEQYFRFSIMKEQKNLGFNITKLREVMLDRKDMSEIRKNHKVFDSIRTKVYTMMDFVIYRYYIEEDAKVAAANKSLPDNEKSLSEKDIFV…
PspCas13b_NES_FLAG-tag	MNIPALVENQKKYFGTYSVMAMLNAQTVLDHIQKVADIEGEQNENNENLWFHPVMSHLYNAKNGYDKQPEKTMFIIERLQSYFPFLKIMAENQREYSNGKYKQNRVEVNSNDIFEVLKRAFGVLKMYRDLTNHYKTYEEKLNDGCEFLTSTEQPLSGMINNYYTVALRNMNERYGYKTEDLAFIQDKRFKFVKDAYGKKKSQVNTGFFLSLQDYNGDTQKKLHLSGVGIALLICLFLDKQYINIFLSRLPIFSSYNAQSEERRIIIRSFGINSIKLPKDRIHSEKSNKSVAMDMLNEVKRCPDELFTTLSAEKQSRFRIISDDHNEVLMKRSSDRFVPLLLQYIDYGKLFDHIRFHVNMGKLRYLLKADKTCIDGQTRVRVIEQPLNGFGRLEEAETMR…
Cas13 with inactive nuclease domains (nuclease-dead) and its fusions
dRfxCas13d_NLS_FLAG-tag	MIEKKKSFAKGMGVKSTLVSGSKVYMTTFAEGSDARLEKIVEGDSIRSVNEGEAFSAEMADKNAGYKIGNAKFSHPKGYAVVANNPLYTGPVQQDMLGLKETLEKRYFGESADGNDNICIQVIHNILDIEKILAEYITNAAYAVNNISGLDKDIIGFGKFSTVYTYDEFKDPEHHRAAFNNNDKLINAIKAQYDEFDNFLDNPRLGYFGQAFFSKEGRNYIINYGNECYDILALLSGLAHWVVANNEEESRISRTWLYNLDKNLDNEYISTLNYLYDRITNELTNSFSKNSAANVNYIAETLGINPAEFAEQYFRFSIMKEQKNLGFNITKLREVMLDRKDMSEIRKNHKVFDSIRTKVYTMMDFVIYRYYIEEDAKVAAANKSLPDNEKSLSEKDIFV…
dRfxCas13d_NLS_FLAG-tag_SC35-SE (SE: splice enhancer domain)	MIEKKKSFAKGMGVKSTLVSGSKVYMTTFAEGSDARLEKIVEGDSIRSVNEGEAFSAEMADKNAGYKIGNAKFSHPKGYAVVANNPLYTGPVQQDMLGLKETLEKRYFGESADGNDNICIQVIHNILDIEKILAEYITNAAYAVNNISGLDKDIIGFGKFSTVYTYDEFKDPEHHRAAFNNNDKLINAIKAQYDEFDNFLDNPRLGYFGQAFFSKEGRNYIINYGNECYDILALLSGLAHWVVANNEEESRISRTWLYNLDKNLDNEYISTLNYLYDRITNELTNSFSKNSAANVNYIAETLGINPAEFAEQYFRFSIMKEQKNLGFNITKLREVMLDRKDMSEIRKNHKVFDSIRTKVYTMMDFVIYRYYIEEDAKVAAANKSLPDNEKSLSEKDIFV…
dRfxCas13d_NLS_FLAG-tag_hnRNPA1-a-SS (SS: splice suppressor domain)	MIEKKKSFAKGMGVKSTLVSGSKVYMTTFAEGSDARLEKIVEGDSIRSVNEGEAFSAEMADKNAGYKIGNAKFSHPKGYAVVANNPLYTGPVQQDMLGLKETLEKRYFGESADGNDNICIQVIHNILDIEKILAEYITNAAYAVNNISGLDKDIIGFGKFSTVYTYDEFKDPEHHRAAFNNNDKLINAIKAQYDEFDNFLDNPRLGYFGQAFFSKEGRNYIINYGNECYDILALLSGLAHWVVANNEEESRISRTWLYNLDKNLDNEYISTLNYLYDRITNELTNSFSKNSAANVNYIAETLGINPAEFAEQYFRFSIMKEQKNLGFNITKLREVMLDRKDMSEIRKNHKVFDSIRTKVYTMMDFVIYRYYIEEDAKVAAANKSLPDNEKSLSEKDIFV…

## Sheet: Cas13 crRNAs and microRNAs
RfxCas13d crRNAs	scaffold	spacer	tRNA_6xT
1022	GAACCCCTACCAACTGGTCGGGGTTTGAAAC	CACTTGGACTGGACGTTGCTAA	GCCAGGGTAGCTCAATTGGTAGAGCATCAGGCTAGTATCCTGTCGGTTCCGGTTCAAGTCCGGGCCCTGGTTTTTTTT
10		CACTTGGACTGGACGTTGCTAAGATCCAGC
19-10		ATTAATTATCTGCACCTTCCCGCCTCCCGG
29-10		CTGCACCTTCCCGCCTCCCGGCTGGTGCTT
9-11		GTAGACTATTTGCACCTTCCCGCCTCCCGG
10-11		GTAGACTATTTGCACACTGCCGCCTCCCGG
9		CCTCCCGGCTGGTGCTTCAGGTTCTCAGTG
1-4		TGCCTGCTTCTTCAGCTTTCAGGCCAGCGT
SD		GGTACTCACACTGCCGCCTCCCGGGACGTG
AAVS1 (neg. ctrl.)		CTCCATCGTAAGCAAACCTTAGAGGTTCTG
mRuby3 (neg. ctrl.)		ATGGTCTGCACGCCCTCATAAGGTCTGCCC
PspCas13b crRNAs	extra G?	spacer	scaffold_tRNA_6xT
10	G	CACTTGGACTGGACGTTGCTAAGATCCAGC	GTTGTGGAAGGTCCAGTTCTGAGGGGCTATTACAACGCCAGGGTAGCTCAATTGGTAGAGCATCAGGCTAGTATCCTGTCGGTTCCGGTTCAAGTCCGGGCCCTGGTTTTTTTT
artificial microRNAs (amiRNAs)	minimal scaffold plus guide and star strand
AAVS1 (neg. ctrl.)	TCGACTTCTTAACCCAACAGAAGGCTCGAGAAGGTATATTGCTGTTGACAGTGAGCGGGAGAAGGTATTTTCGAGATAATAGTGAAGCCACAGATGTATTATCTCGAAAATACCTTCTCCTGCCTACTGCCTCGGACTTCAAGGGGCTAGAATTCGA
9-10	TCGACTTCTTAACCCAACAGAAGGCTCGAGAAGGTATATTGCTGTTGACAGTGAGCGGCGGGAAGGTGCAGATAATTAATAGTGAAGCCACAGATGTATTAATTATCTGCACCTTCCCGCTGCCTACTGCCTCGGACTTCAAGGGGCTAGAATTCGA
10-11	TCGACTTCTTAACCCAACAGAAGGCTCGAGAAGGTATATTGCTGTTGACAGTGAGCGCAGTGTGCAAATAGTCTACAAATAGTGAAGCCACAGATGTATTTGTAGACTATTTGCACACTGTGCCTACTGCCTCGGACTTCAAGGGGCTAGAATTCGA
3'-UTR	TCGACTTCTTAACCCAACAGAAGGCTCGAGAAGGTATATTGCTGTTGACAGTGAGCGTGACTATGATAGTGAAAAGAAATAGTGAAGCCACAGATGTATTTCTTTTCACTATCATAGTCATGCCTACTGCCTCGGACTTCAAGGGGCTAGAATTCGA

## Sheet: CRISPR-Cas9 sgRNAs
CRISPR/Cas9 spacer sequences	extra G?	spacer	scaffold+6xT
MAPT exon 10	G	CCAGTCCAAGTGTGGCTCAA	GTTTAAGAGCTATGCTGGAAACAGCATAGCAAGTTTAAATAAGGCTAGTCCGTTATCAACTTGAAAAAGTGGCACCGAGTCGGTGCTTTTTTT
MAPT exon 11		GTTGCCTAATGAGCCACACT
Tubb3 exon 2	G	TGTGGAGCGGTACTCACAGG
FOXP1 exon 18b	G	AGGATGAGTTTGGGTCCTTT
MBNL1	G	TGGTGCCCCATTACAACCCG
MBNL2	G	TCAACCTGACAACTTTTGGG
MOV10 #1		GCCCGTAACAATGTGCCTCA
MOV10 #2	G	CCGGAGCCTTTGACAGAGT
PPP1R12C (AAVS1)		GGGACCACCTTATATTCCCA
ALDOA	G	AAACTTCTGAGTGCAAGCA
CRISPR/dCas9-transactivator		truncated spacers (14-15 nt)
MAPT #1	G	AGGGCAGCGCCGAG
MAPT #2		GGAGAAGGCTCCCG
MAPT #3		GCGAGCCTCCCCAG

## Sheet: other protein sequences
amino acid sequences
Cas9_HA-tag_NLS	MDKKYSIGLDIGTNSVGWAVITDEYKVPSKKFKVLGNTDRHSIKKNLIGALLFDSGETAEATRLKRTARRRYTRRKNRICYLQEIFSNEMAKVDDSFFHRLEESFLVEEDKKHERHPIFGNIVDEVAYHEKYPTIYHLRKKLVDSTDKADLRLIYLALAHMIKFRGHFLIEGDLNPDNSDVDKLFIQLVQTYNQLFEENPINASGVDAKAILSARLSKSRRLENLIAQLPGEKKNGLFGNLIALSLGLTPNFKSNFDLAEDAKLQLSKDTYDDDLDNLLAQIGDQYADLFLAAKNLSDAILLSDILRVNTEITKAPLSASMIKRYDEHHQDLTLLKALVRQQLPEKYKEIFFDQSKNGYAGYIDGGASQEEFYKFIKPILEKMDGTEELLVKLNREDLL…
i53 (enhancing HDR)	MLIFVKTLTGKTITLEVEPSDTIENVKAKIQDKEGIPPDQQRLAFAGKSLEDGRTLSDYNILKDSKLHPLLRLR
Cas9_HA-tag_NLS_P2A_i53	MDKKYSIGLDIGTNSVGWAVITDEYKVPSKKFKVLGNTDRHSIKKNLIGALLFDSGETAEATRLKRTARRRYTRRKNRICYLQEIFSNEMAKVDDSFFHRLEESFLVEEDKKHERHPIFGNIVDEVAYHEKYPTIYHLRKKLVDSTDKADLRLIYLALAHMIKFRGHFLIEGDLNPDNSDVDKLFIQLVQTYNQLFEENPINASGVDAKAILSARLSKSRRLENLIAQLPGEKKNGLFGNLIALSLGLTPNFKSNFDLAEDAKLQLSKDTYDDDLDNLLAQIGDQYADLFLAAKNLSDAILLSDILRVNTEITKAPLSASMIKRYDEHHQDLTLLKALVRQQLPEKYKEIFFDQSKNGYAGYIDGGASQEEFYKFIKPILEKMDGTEELLVKLNREDLL…
HA-tag_dCas9_VPR	MYPYDVPDYASPKKKRKVEASDKKYSIGLAIGTNSVGWAVITDEYKVPSKKFKVLGNTDRHSIKKNLIGALLFDSGETAEATRLKRTARRRYTRRKNRICYLQEIFSNEMAKVDDSFFHRLEESFLVEEDKKHERHPIFGNIVDEVAYHEKYPTIYHLRKKLVDSTDKADLRLIYLALAHMIKFRGHFLIEGDLNPDNSDVDKLFIQLVQTYNQLFEENPINASGVDAKAILSARLSKSRRLENLIAQLPGEKKNGLFGNLIALSLGLTPNFKSNFDLAEDAKLQLSKDTYDDDLDNLLAQIGDQYADLFLAAKNLSDAILLSDILRVNTEITKAPLSASMIKRYDEHHQDLTLLKALVRQQLPEKYKEIFFDQSKNGYAGYIDGGASQEEFYKFIKPI…
Flp-recombinase_NLS	MSQFDILCKTPPKVLVRQFVERFERPSGEKIASCAAELTYLCWMITHNGTAIKRATFMSYNTIISNSLSFDIVNKSLQFKYKTQKATILEASLKKLIPAWEFTIIPYNGQKHQSDITDIVSSLQLQFESSEEADKGNSHSKKMLKALLSEGESIWEITEKILNSFEYTSRFTKTKTLYQFLFLATFINCGRFSDIKNVDPKSFKLVQNKYLGVIIQCLVTETKTSVSRHIYFFSARGRIDPLVYLDEFLRNSEPVLKRVNRTGNSSSNKQEYQLLKDNLVRSYNKALKKNAPYPIFAIKNGPKSHIGRHLMTSFLSMKGLTELTNVVGNWSDKRASAVARTTYTHQITAIPDHYFALVSRYYAYDPISKEMIALKDETNPIEEWQHIEQLKGSAEGSIR…
Cre-recombinase_NLS	MSNLLTVHQNLPALPVDATSDEVRKNLMDMFRDRQAFSEHTWKMLLSVCRSWAAWCKLNNRKWFPAEPEDVRDYLLYLQARGLAVKTIQQHLGQLNMLHRRSGLPRPSDSNAVSLVMRRIRKENVDAGERAKQALAFERTDFDQVRSLMENSDRCQDIRNLAFLGIAYNTLLRIAEIARIRVKDISRTDGGRMLIHIGRTKTLVSTAGVEKALSLGVTKLVERWISVSGVADDPNNYLFCRVRKNGVAAPSATSQLSTRALEGIFEATHRLIYGAKDDSGQRYLAWSGHSARVGAARDMARAGVSIPEIMQAGGWTNVNIVMNYIRNLDSETGAMVRLLEDGDGGSGPAAKRVKLD
