# Supplementary material for: Non-invasive and high-throughput interrogation of exon-specific isoform expression
Source: Nat Cell Biol. 2021 Jun 3;23(6):652–63. doi: 10.1038/s41556-021-00678-x (PMC8189919; doi:10.1038/s41556-021-00678-x)
Supplement: Source Data Fig. 1 — Numerical raw data. [file 41556_2021_678_MOESM7_ESM.xlsx]

## Sheet: Fig. 1d
FLuc	uninduced	induced	uninduced (c>t)	induced (c>t)
raw RLUs	27410	304920	35230	342270
	29410	300400	36660	341820
	30210	329340	35900	351320
norm. RLUs	0.0879785	0.978709	0.113079	1.09859
	0.094398	0.964201	0.117668	1.09715
	0.0969657	1.05709	0.115229	1.12764
Mean	0.0931141	1	0.115325	1.10779
SD	0.00462913	0.0499709	0.00229647	0.017203
NLuc
raw RLUs	32200	497390	258810	2059140
	36300	485650	198680	2469280
	36160	471950	190380	2271540
norm. RLUs	0.0663922	1.02555	0.533633	4.24568
	0.0748459	1.00135	0.409652	5.09133
	0.0745572	0.973099	0.392539	4.68362
Mean	0.0719318	1	0.445275	4.67354
SD	0.00479957	0.0262529	0.0769972	0.422918
NLuc/FLuc	1.17475	1.63121	7.3463	6.01613
	1.23427	1.61668	5.41953	7.22392
	1.19695	1.43302	5.30306	6.46573
norm. NLuc/FLuc	0.752901	1.04545	4.70825	3.85574
	0.791047	1.03613	3.47338	4.62982
	0.767129	0.918422	3.39874	4.14389
Mean	0.770359	1	3.86012	4.20982
SD	0.0192773	0.0708017	0.735445	0.391226
	Numeric values in bold are shown in Figures
