# Supplementary material for: Non-invasive and high-throughput interrogation of exon-specific isoform expression
Source: Nat Cell Biol. 2021 Jun 3;23(6):652–63. doi: 10.1038/s41556-021-00678-x (PMC8189919; doi:10.1038/s41556-021-00678-x)
Supplement: Source Data Fig. 2 — Numerical raw data. [file 41556_2021_678_MOESM8_ESM.xlsx]

## Sheet: Fig. 2c
	# of pixels with a certain brightness from cells							relative # of pixels with a certain brightness from cells
	with MAPT induction			without MAPT induction				with MAPT induction			without MAPT induction
Brightness (0-255)	replicate 1	replicate 2	replicate 3	replicate 1	replicate 2	replicate 3		replicate 1	replicate 2	replicate 3	replicate 1	replicate 2	replicate 3
0	0	0	0	152	62	307		0	0	0	0.00503261	0.00181541	0.00778417
1	0	0	0	6218	1533	9150		0	0	0	0.205874	0.0448876	0.232004
2	0	0	0	12236	7362	24641		0	0	0	0.405125	0.215566	0.624788
3	0	0	0	18047	17449	39439		0	0	0	0.597523	0.510922	1		LV200 capture settings
4	0	0	0	25832	27890	37717		0	0	0	0.855279	0.816643	0.956338		EM gain 200
5	0	0	0	30203	34152	15763		0	0	0	1	1	0.399681		20 s signal integration
6	0	0	0	23838	26913	3527		0	0	0	0.789259	0.788036	0.0894292
7	0	0	0	10836	11636	452		0	0	0	0.358772	0.340712	0.0114607		Fiji analysis parameter
8	0	0	0	3066	3322	40		0	0	0	0.101513	0.097271	0.00101422		Automtically enhance contrast with max. 3% saturation
9	0	0	0	615	626	6		0	0	0	0.0203622	0.0183298	0.000152134		Median filter with 2 px
10	0	0	0	86	86	2		0	0	0	0.0028474	0.00251815	5.07112e-05		Auto treshold, percentile
11	0	0	1	5	6	0		0	0	0.000301386	0.000165546	0.000175685	0		Background substraction by minus 3000 of all pixels
12	1	0	11	0	0	0		0.000345901	0	0.00331525	0	0	0		Contrast set from 0 to 62291
13	2	0	51	0	0	0		0.000691802	0	0.0153707	0	0	0		Converted to 8 bit greyscale (0-255)
14	1	0	136	0	0	0		0.000345901	0	0.0409885	0	0	0
15	8	1	426	0	0	0		0.00276721	0.000381971	0.128391	0	0	0
16	47	2	850	0	0	0		0.0162574	0.000763942	0.256178	0	0	0
17	90	9	1595	0	0	0		0.0311311	0.00343774	0.480711	0	0	0
18	243	10	2644	0	0	0		0.084054	0.00381971	0.796866	0	0	0
19	472	11	3101	0	0	0		0.163265	0.00420168	0.934599	0	0	0
20	812	41	3180	0	0	0		0.280872	0.0156608	0.958409	0	0	0
21	1319	63	3285	0	0	0		0.456244	0.0240642	0.990054	0	0	0
22	2178	188	3318	0	0	0		0.753373	0.0718105	1	0	0	0
23	2623	381	3263	0	0	0		0.907299	0.145531	0.983424	0	0	0
24	2683	639	2984	0	0	0		0.928053	0.244079	0.899337	0	0	0
25	2850	1064	2928	0	0	0		0.985818	0.406417	0.882459	0	0	0
26	2891	1794	2986	0	0	0		1	0.685256	0.89994	0	0	0
27	2691	2086	2866	0	0	0		0.93082	0.796791	0.863773	0	0	0
28	2785	2324	2779	0	0	0		0.963334	0.887701	0.837553	0	0	0
29	2733	2543	2710	0	0	0		0.945348	0.971352	0.816757	0	0	0
30	2662	2618	2644	0	0	0		0.920789	1	0.796866	0	0	0
31	2489	2484	2619	0	0	0		0.860948	0.948816	0.789331	0	0	0
32	2493	2463	2483	0	0	0		0.862331	0.940794	0.748342	0	0	0
33	2497	2577	2453	0	0	0		0.863715	0.984339	0.739301	0	0	0
34	2379	2455	2355	0	0	0		0.822899	0.937739	0.709765	0	0	0
35	2356	2437	2307	0	0	0		0.814943	0.930863	0.695298	0	0	0
36	2294	2409	2168	0	0	0		0.793497	0.920168	0.653406	0	0	0
37	2243	2325	2213	0	0	0		0.775856	0.888083	0.666968	0	0	0
38	2166	2220	2020	0	0	0		0.749222	0.847976	0.6088	0	0	0
39	2230	2259	2081	0	0	0		0.771359	0.862872	0.627185	0	0	0
40	2090	2244	2043	0	0	0		0.722933	0.857143	0.615732	0	0	0
41	2080	2267	1934	0	0	0		0.719474	0.865928	0.582881	0	0	0
42	1887	2158	1869	0	0	0		0.652715	0.824293	0.563291	0	0	0
43	1860	1978	1947	0	0	0		0.643376	0.755539	0.586799	0	0	0
44	1838	2152	1846	0	0	0		0.635766	0.822002	0.556359	0	0	0
45	1832	2055	1807	0	0	0		0.633691	0.78495	0.544605	0	0	0
46	1702	1909	1753	0	0	0		0.588724	0.729183	0.52833	0	0	0
47	1707	1940	1684	0	0	0		0.590453	0.741024	0.507535	0	0	0
48	1672	1933	1664	0	0	0		0.578347	0.73835	0.501507	0	0	0
49	1669	1856	1617	0	0	0		0.577309	0.708938	0.487342	0	0	0
50	1658	1794	1643	0	0	0		0.573504	0.685256	0.495178	0	0	0
51	1524	1778	1547	0	0	0		0.527153	0.679144	0.466245	0	0	0
52	1537	1698	1495	0	0	0		0.53165	0.648587	0.450573	0	0	0
53	1490	1670	1398	0	0	0		0.515393	0.637892	0.421338	0	0	0
54	1440	1708	1426	0	0	0		0.498098	0.652406	0.429777	0	0	0
55	1409	1636	1436	0	0	0		0.487375	0.624905	0.432791	0	0	0
56	1386	1584	1302	0	0	0		0.479419	0.605042	0.392405	0	0	0
57	1344	1601	1370	0	0	0		0.464891	0.611536	0.412899	0	0	0
58	1310	1501	1308	0	0	0		0.45313	0.573338	0.394213	0	0	0
59	1360	1530	1185	0	0	0		0.470425	0.584416	0.357143	0	0	0
60	1302	1443	1211	0	0	0		0.450363	0.551184	0.364979	0	0	0
61	1274	1438	1178	0	0	0		0.440678	0.549274	0.355033	0	0	0
62	1166	1391	1155	0	0	0		0.403321	0.531322	0.348101	0	0	0
63	1187	1377	1102	0	0	0		0.410585	0.525974	0.332128	0	0	0
64	1167	1324	1057	0	0	0		0.403667	0.50573	0.318565	0	0	0
65	1159	1356	1034	0	0	0		0.400899	0.517953	0.311634	0	0	0
66	1128	1270	1005	0	0	0		0.390176	0.485103	0.302893	0	0	0
67	1127	1332	997	0	0	0		0.389831	0.508785	0.300482	0	0	0
68	1056	1234	939	0	0	0		0.365272	0.471352	0.283002	0	0	0
69	1068	1263	906	0	0	0		0.369422	0.482429	0.273056	0	0	0
70	1017	1221	907	0	0	0		0.351781	0.466387	0.273357	0	0	0
71	1024	1200	870	0	0	0		0.354203	0.458365	0.262206	0	0	0
72	967	1189	805	0	0	0		0.334486	0.454163	0.242616	0	0	0
73	1007	1132	785	0	0	0		0.348322	0.432391	0.236588	0	0	0
74	913	1114	749	0	0	0		0.315808	0.425516	0.225738	0	0	0
75	840	1062	728	0	0	0		0.290557	0.405653	0.219409	0	0	0
76	899	1094	713	0	0	0		0.310965	0.417876	0.214888	0	0	0
77	883	1049	674	0	0	0		0.305431	0.400688	0.203134	0	0	0
78	860	1006	687	0	0	0		0.297475	0.384263	0.207052	0	0	0
79	808	962	630	0	0	0		0.279488	0.367456	0.189873	0	0	0
80	820	963	604	0	0	0		0.283639	0.367838	0.182037	0	0	0
81	719	896	579	0	0	0		0.248703	0.342246	0.174503	0	0	0
82	770	918	595	0	0	0		0.266344	0.350649	0.179325	0	0	0
83	705	853	523	0	0	0		0.24386	0.325821	0.157625	0	0	0
84	718	848	508	0	0	0		0.248357	0.323911	0.153104	0	0	0
85	680	837	550	0	0	0		0.235213	0.31971	0.165763	0	0	0
86	681	872	475	0	0	0		0.235559	0.333079	0.143159	0	0	0
87	674	770	455	0	0	0		0.233137	0.294118	0.137131	0	0	0
88	654	786	500	0	0	0		0.226219	0.300229	0.150693	0	0	0
89	651	778	443	0	0	0		0.225182	0.297173	0.133514	0	0	0
90	599	672	441	0	0	0		0.207195	0.256684	0.132911	0	0	0
91	631	673	424	0	0	0		0.218264	0.257066	0.127788	0	0	0
92	533	678	416	0	0	0		0.184365	0.258976	0.125377	0	0	0
93	522	667	408	0	0	0		0.18056	0.254775	0.122966	0	0	0
94	506	608	390	0	0	0		0.175026	0.232238	0.117541	0	0	0
95	569	624	391	0	0	0		0.196818	0.23835	0.117842	0	0	0
96	557	617	359	0	0	0		0.192667	0.235676	0.108198	0	0	0
97	471	584	335	0	0	0		0.162919	0.223071	0.100964	0	0	0
98	473	529	314	0	0	0		0.163611	0.202063	0.0946353	0	0	0
99	428	538	323	0	0	0		0.148046	0.2055	0.0973478	0	0	0
100	495	489	302	0	0	0		0.171221	0.186784	0.0910187	0	0	0
101	450	515	270	0	0	0		0.155655	0.196715	0.0813743	0	0	0
102	444	552	238	0	0	0		0.15358	0.210848	0.07173	0	0	0
103	403	534	271	0	0	0		0.139398	0.203972	0.0816757	0	0	0
104	397	439	262	0	0	0		0.137323	0.167685	0.0789632	0	0	0
105	368	420	249	0	0	0		0.127292	0.160428	0.0750452	0	0	0
106	344	452	237	0	0	0		0.11899	0.172651	0.0714286	0	0	0
107	355	455	225	0	0	0		0.122795	0.173797	0.0678119	0	0	0
108	342	416	233	0	0	0		0.118298	0.1589	0.070223	0	0	0
109	355	433	192	0	0	0		0.122795	0.165393	0.0578662	0	0	0
110	337	375	217	0	0	0		0.116569	0.143239	0.0654008	0	0	0
111	309	372	204	0	0	0		0.106883	0.142093	0.0614828	0	0	0
112	300	377	218	0	0	0		0.10377	0.144003	0.0657022	0	0	0
113	322	347	202	0	0	0		0.11138	0.132544	0.06088	0	0	0
114	305	358	190	0	0	0		0.1055	0.136746	0.0572634	0	0	0
115	313	326	175	0	0	0		0.108267	0.124523	0.0527426	0	0	0
116	270	337	216	0	0	0		0.0933933	0.128724	0.0650995	0	0	0
117	276	321	172	0	0	0		0.0954687	0.122613	0.0518385	0	0	0
118	237	327	169	0	0	0		0.0819786	0.124905	0.0509343	0	0	0
119	247	286	165	0	0	0		0.0854376	0.109244	0.0497288	0	0	0
120	260	323	164	0	0	0		0.0899343	0.123377	0.0494274	0	0	0
121	273	320	174	0	0	0		0.094431	0.122231	0.0524412	0	0	0
122	222	298	146	0	0	0		0.07679	0.113827	0.0440024	0	0	0
123	238	278	137	0	0	0		0.0823245	0.106188	0.0412899	0	0	0
124	228	254	147	0	0	0		0.0788654	0.0970206	0.0443038	0	0	0
125	218	270	148	0	0	0		0.0754064	0.103132	0.0446052	0	0	0
126	216	227	131	0	0	0		0.0747146	0.0867074	0.0394816	0	0	0
127	198	261	131	0	0	0		0.0684884	0.0996944	0.0394816	0	0	0
128	197	249	117	0	0	0		0.0681425	0.0951108	0.0352622	0	0	0
129	194	255	129	0	0	0		0.0671048	0.0974026	0.0388788	0	0	0
130	219	224	107	0	0	0		0.0757523	0.0855615	0.0322483	0	0	0
131	184	208	102	0	0	0		0.0636458	0.07945	0.0307414	0	0	0
132	168	201	121	0	0	0		0.0581114	0.0767762	0.0364678	0	0	0
133	170	213	114	0	0	0		0.0588032	0.0813598	0.034358	0	0	0
134	172	221	76	0	0	0		0.059495	0.0844156	0.0229054	0	0	0
135	157	227	91	0	0	0		0.0543065	0.0867074	0.0274262	0	0	0
136	168	213	102	0	0	0		0.0581114	0.0813598	0.0307414	0	0	0
137	161	178	90	0	0	0		0.0556901	0.0679908	0.0271248	0	0	0
138	142	184	82	0	0	0		0.049118	0.0702827	0.0247137	0	0	0
139	120	190	85	0	0	0		0.0415081	0.0725745	0.0256178	0	0	0
140	140	156	83	0	0	0		0.0484262	0.0595875	0.0250151	0	0	0
141	144	131	75	0	0	0		0.0498098	0.0500382	0.022604	0	0	0
142	155	160	63	0	0	0		0.0536147	0.0611154	0.0189873	0	0	0
143	128	159	65	0	0	0		0.0442753	0.0607334	0.0195901	0	0	0
144	135	144	68	0	0	0		0.0466966	0.0550038	0.0204943	0	0	0
145	112	139	58	0	0	0		0.0387409	0.053094	0.0174804	0	0	0
146	102	130	54	0	0	0		0.0352819	0.0496562	0.0162749	0	0	0
147	110	116	54	0	0	0		0.0380491	0.0443086	0.0162749	0	0	0
148	93	141	49	0	0	0		0.0321688	0.0538579	0.0147679	0	0	0
149	90	120	51	0	0	0		0.0311311	0.0458365	0.0153707	0	0	0
150	109	124	52	0	0	0		0.0377032	0.0473644	0.0156721	0	0	0
151	98	129	56	0	0	0		0.0338983	0.0492743	0.0168776	0	0	0
152	79	104	55	0	0	0		0.0273262	0.039725	0.0165763	0	0	0
153	85	95	45	0	0	0		0.0294016	0.0362872	0.0135624	0	0	0
154	85	106	44	0	0	0		0.0294016	0.0404889	0.013261	0	0	0
155	98	104	42	0	0	0		0.0338983	0.039725	0.0126582	0	0	0
156	73	108	31	0	0	0		0.0252508	0.0412529	0.00934298	0	0	0
157	97	98	56	0	0	0		0.0335524	0.0374332	0.0168776	0	0	0
158	79	91	40	0	0	0		0.0273262	0.0347594	0.0120555	0	0	0
159	64	93	41	0	0	0		0.0221377	0.0355233	0.0123568	0	0	0
160	67	79	41	0	0	0		0.0231754	0.0301757	0.0123568	0	0	0
161	64	97	34	0	0	0		0.0221377	0.0370512	0.0102471	0	0	0
162	70	81	38	0	0	0		0.0242131	0.0309396	0.0114527	0	0	0
163	64	78	31	0	0	0		0.0221377	0.0297937	0.00934298	0	0	0
164	58	101	31	0	0	0		0.0200623	0.0385791	0.00934298	0	0	0
165	51	74	42	0	0	0		0.017641	0.0282659	0.0126582	0	0	0
166	65	88	33	0	0	0		0.0224836	0.0336134	0.00994575	0	0	0
167	55	75	29	0	0	0		0.0190246	0.0286478	0.0087402	0	0	0
168	68	78	24	0	0	0		0.0235213	0.0297937	0.00723327	0	0	0
169	53	58	32	0	0	0		0.0183328	0.0221543	0.00964436	0	0	0
170	40	67	20	0	0	0		0.013836	0.0255921	0.00602773	0	0	0
171	61	75	29	0	0	0		0.0211	0.0286478	0.0087402	0	0	0
172	52	62	32	0	0	0		0.0179869	0.0236822	0.00964436	0	0	0
173	36	57	28	0	0	0		0.0124524	0.0217723	0.00843882	0	0	0
174	36	56	33	0	0	0		0.0124524	0.0213904	0.00994575	0	0	0
175	50	58	20	0	0	0		0.0172951	0.0221543	0.00602773	0	0	0
176	31	54	25	0	0	0		0.0107229	0.0206264	0.00753466	0	0	0
177	41	58	28	0	0	0		0.0141819	0.0221543	0.00843882	0	0	0
178	39	45	20	0	0	0		0.0134901	0.0171887	0.00602773	0	0	0
179	30	43	16	0	0	0		0.010377	0.0164248	0.00482218	0	0	0
180	20	47	16	0	0	0		0.00691802	0.0179526	0.00482218	0	0	0
181	26	42	16	0	0	0		0.00899343	0.0160428	0.00482218	0	0	0
182	25	54	20	0	0	0		0.00864753	0.0206264	0.00602773	0	0	0
183	22	42	20	0	0	0		0.00760982	0.0160428	0.00602773	0	0	0
184	33	26	20	0	0	0		0.0114147	0.00993125	0.00602773	0	0	0
185	26	38	21	0	0	0		0.00899343	0.0145149	0.00632911	0	0	0
186	32	42	18	0	0	0		0.0110688	0.0160428	0.00542495	0	0	0
187	19	30	18	0	0	0		0.00657212	0.0114591	0.00542495	0	0	0
188	22	28	16	0	0	0		0.00760982	0.0106952	0.00482218	0	0	0
189	27	33	11	0	0	0		0.00933933	0.012605	0.00331525	0	0	0
190	20	28	15	0	0	0		0.00691802	0.0106952	0.0045208	0	0	0
191	22	35	18	0	0	0		0.00760982	0.013369	0.00542495	0	0	0
192	18	34	18	0	0	0		0.00622622	0.012987	0.00542495	0	0	0
193	26	40	15	0	0	0		0.00899343	0.0152788	0.0045208	0	0	0
194	28	34	15	0	0	0		0.00968523	0.012987	0.0045208	0	0	0
195	18	23	19	0	0	0		0.00622622	0.00878533	0.00572634	0	0	0
196	11	37	19	0	0	0		0.00380491	0.0141329	0.00572634	0	0	0
197	28	35	22	0	0	0		0.00968523	0.013369	0.0066305	0	0	0
198	23	45	12	0	0	0		0.00795572	0.0171887	0.00361664	0	0	0
199	25	29	12	0	0	0		0.00864753	0.0110772	0.00361664	0	0	0
200	19	29	14	0	0	0		0.00657212	0.0110772	0.00421941	0	0	0
201	10	29	15	0	0	0		0.00345901	0.0110772	0.0045208	0	0	0
202	14	25	10	0	0	0		0.00484262	0.00954927	0.00301386	0	0	0
203	22	29	6	0	0	0		0.00760982	0.0110772	0.00180832	0	0	0
204	28	20	9	0	0	0		0.00968523	0.00763942	0.00271248	0	0	0
205	24	20	9	0	0	0		0.00830163	0.00763942	0.00271248	0	0	0
206	14	17	10	0	0	0		0.00484262	0.00649351	0.00301386	0	0	0
207	17	17	3	0	0	0		0.00588032	0.00649351	0.000904159	0	0	0
208	15	23	5	0	0	0		0.00518852	0.00878533	0.00150693	0	0	0
209	11	20	10	0	0	0		0.00380491	0.00763942	0.00301386	0	0	0
210	16	21	9	0	0	0		0.00553442	0.00802139	0.00271248	0	0	0
211	16	15	5	0	0	0		0.00553442	0.00572956	0.00150693	0	0	0
212	10	22	5	0	0	0		0.00345901	0.00840336	0.00150693	0	0	0
213	18	13	15	0	0	0		0.00622622	0.00496562	0.0045208	0	0	0
214	21	12	12	0	0	0		0.00726392	0.00458365	0.00361664	0	0	0
215	10	16	14	0	0	0		0.00345901	0.00611154	0.00421941	0	0	0
216	14	12	9	0	0	0		0.00484262	0.00458365	0.00271248	0	0	0
217	18	20	14	0	0	0		0.00622622	0.00763942	0.00421941	0	0	0
218	9	18	7	0	0	0		0.00311311	0.00687548	0.0021097	0	0	0
219	17	20	9	0	0	0		0.00588032	0.00763942	0.00271248	0	0	0
220	7	16	6	0	0	0		0.00242131	0.00611154	0.00180832	0	0	0
221	14	7	11	0	0	0		0.00484262	0.0026738	0.00331525	0	0	0
222	19	12	6	0	0	0		0.00657212	0.00458365	0.00180832	0	0	0
223	11	11	7	0	0	0		0.00380491	0.00420168	0.0021097	0	0	0
224	8	14	6	0	0	0		0.00276721	0.00534759	0.00180832	0	0	0
225	12	7	3	0	0	0		0.00415081	0.0026738	0.000904159	0	0	0
226	19	10	14	0	0	0		0.00657212	0.00381971	0.00421941	0	0	0
227	12	9	5	0	0	0		0.00415081	0.00343774	0.00150693	0	0	0
228	7	6	5	0	0	0		0.00242131	0.00229183	0.00150693	0	0	0
229	9	15	7	0	0	0		0.00311311	0.00572956	0.0021097	0	0	0
230	15	5	6	0	0	0		0.00518852	0.00190985	0.00180832	0	0	0
231	8	19	4	0	0	0		0.00276721	0.00725745	0.00120555	0	0	0
232	11	13	6	0	0	0		0.00380491	0.00496562	0.00180832	0	0	0
233	12	14	3	0	0	0		0.00415081	0.00534759	0.000904159	0	0	0
234	5	7	4	0	0	0		0.00172951	0.0026738	0.00120555	0	0	0
235	10	13	6	0	0	0		0.00345901	0.00496562	0.00180832	0	0	0
236	9	7	3	0	0	0		0.00311311	0.0026738	0.000904159	0	0	0
237	4	4	9	0	0	0		0.0013836	0.00152788	0.00271248	0	0	0
238	9	11	5	0	0	0		0.00311311	0.00420168	0.00150693	0	0	0
239	10	9	2	0	0	0		0.00345901	0.00343774	0.000602773	0	0	0
240	5	4	4	0	0	0		0.00172951	0.00152788	0.00120555	0	0	0
241	8	9	3	0	0	0		0.00276721	0.00343774	0.000904159	0	0	0
242	10	2	5	0	0	0		0.00345901	0.000763942	0.00150693	0	0	0
243	3	10	7	0	0	0		0.0010377	0.00381971	0.0021097	0	0	0
244	6	3	2	0	0	0		0.00207541	0.00114591	0.000602773	0	0	0
245	5	6	2	0	0	0		0.00172951	0.00229183	0.000602773	0	0	0
246	6	5	4	0	0	0		0.00207541	0.00190985	0.00120555	0	0	0
247	4	5	1	0	0	0		0.0013836	0.00190985	0.000301386	0	0	0
248	8	6	1	0	0	0		0.00276721	0.00229183	0.000301386	0	0	0
249	7	6	4	0	0	0		0.00242131	0.00229183	0.00120555	0	0	0
250	3	4	5	0	0	0		0.0010377	0.00152788	0.00150693	0	0	0
251	5	9	6	0	0	0		0.00172951	0.00343774	0.00180832	0	0	0
252	7	11	3	0	0	0		0.00242131	0.00420168	0.000904159	0	0	0
253	5	4	1	0	0	0		0.00172951	0.00152788	0.000301386	0	0	0
254	8	4	5	0	0	0		0.00276721	0.00152788	0.00150693	0	0	0
255	339	156	163	0	0	0		0.11726	0.0595875	0.049126	0	0	0
MAX	2891	2618	3318	30203	34152	39439
								Numeric values in bold are shown in Figures

## Sheet: Fig. 2d
FLuc	uninduced	induced	induced + 0.25 µM ITU	induced + 0.5 µM ITU	induced + 1 µM ITU
raw RLUs	40350	315920	336670	248410	157310
	40620	402090	394500	265740	137190
	34050	393190	328320	237490	96120
norm. RLUs	0.108936	0.852916	0.908936	0.670653	0.424703
	0.109665	1.08556	1.06506	0.717441	0.370383
	0.0919276	1.06153	0.886393	0.641172	0.259503
Mean	0.10351	1	0.953465	0.676422	0.35153
SD	0.010037	0.127944	0.0973036	0.0384603	0.0841982
NLuc
raw RLUs	45920	427080	715380	743370	848010
	43220	497350	654330	775390	641860
	40610	550850	696990	803980	584100
norm. RLUs	0.0933789	0.868472	1.45473	1.51165	1.72444
	0.0878884	1.01137	1.33059	1.57677	1.30523
	0.0825809	1.12016	1.41734	1.6349	1.18777
Mean	0.0879494	1	1.40089	1.57444	1.40581
SD	0.00539923	0.126228	0.063687	0.0616585	0.282117
NLuc/FLuc	1.13804	1.35186	2.12487	2.99251	5.39069
	1.06401	1.23691	1.65863	2.91785	4.67862
	1.19266	1.40098	2.1229	3.38532	6.07678
norm. NLuc/FLuc	0.855724	1.0165	1.59775	2.25015	4.05341
	0.800056	0.930067	1.24717	2.19401	3.51798
	0.896791	1.05343	1.59626	2.54551	4.56929
Mean	0.850857	1	1.48039	2.32989	4.04689
SD	0.048551	0.0633159	0.201979	0.188832	0.525687
	Numeric values in bold are shown in Figures

## Sheet: Fig. 2e
	530 nm longpass filter (FLuc)																			495 nm shortpass filter (NLuc)																			495 nm SP/530 LP-ratio (NLuc/FLuc-ratio)
	EXSISERSMAPT:10NLuc-11FLuc															EXSISERSMAPT:10NLuc-11FLuc IVS10+16				EXSISERSMAPT:10NLuc-11FLuc															EXSISERSMAPT:10NLuc-11FLuc IVS10+16				EXSISERSMAPT:10NLuc-11FLuc
h in hours	MAPT induced only			MAPT induced + DMSO			MAPT induced + 0.25 µM ITU			MAPT induced + 0.5 µM ITU			MAPT induced + 1 µM ITU			MAPT induced only				MAPT induced only			MAPT induced + DMSO			MAPT induced + 0.25 µM ITU			MAPT induced + 0.5 µM ITU			MAPT induced + 1 µM ITU			MAPT induced only				MAPT induced only			MAPT induced + DMSO			MAPT induced + 0.25 µM ITU			MAPT induced + 0.5 µM ITU
	replicate 1	replicate 2	replicate 3	replicate 1	replicate 2	replicate 3	replicate 1	replicate 2	replicate 3	replicate 1	replicate 2	replicate 3	replicate 1	replicate 2	replicate 3	replicate 1	replicate 2	replicate 3		replicate 1	replicate 2	replicate 3	replicate 1	replicate 2	replicate 3	replicate 1	replicate 2	replicate 3	replicate 1	replicate 2	replicate 3	replicate 1	replicate 2	replicate 3	replicate 1	replicate 2	replicate 3		replicate 1	replicate 2	replicate 3	replicate 1	replicate 2	replicate 3	replicate 1	replicate 2	replicate 3	replicate 1	replicate 2
0	3680	3240	3140	4110	3100	3150	3770	3300	3490	3830	3020	3790	4150	3620	3270	4230	4170	4660		537	464	424	498	300	263	524	447	449	526	338	467	532	402	303	3090	2910	3240		0.145924	0.14321	0.135032	0.121168	0.0967742	0.0834921	0.138992	0.135455	0.128653	0.137337	0.111921
0.5	6750	5990	5370	5880	4730	4780	6580	5500	6040	6690	5030	6470	7000	6220	5680	7910	7660	8500		1010	851	742	886	482	515	913	780	775	978	580	796	971	698	460	4350	3960	4630		0.14963	0.14207	0.138175	0.15068	0.101903	0.107741	0.138754	0.141818	0.128311	0.146188	0.115308
1	6730	6110	5620	5940	4160	4220	6490	5560	6140	6770	4900	6400	7130	6140	5610	8680	8300	9030		1240	1090	929	1100	582	576	1160	833	923	1240	627	1010	1170	874	553	4950	4410	5310		0.18425	0.178396	0.165302	0.185185	0.139904	0.136493	0.178737	0.14982	0.150326	0.183161	0.127959
1.5	5960	5410	5080	5400	3730	3700	5530	4680	5230	5490	4150	5520	5940	5220	4820	8050	7670	8250		1390	1170	926	1180	630	583	1190	888	955	1270	689	1100	1200	961	658	5380	4830	5620		0.233221	0.216266	0.182283	0.218519	0.168901	0.157568	0.21519	0.189744	0.1826	0.23133	0.166024
2	4970	4490	4240	4870	3330	3310	4650	4210	4280	4850	3720	4630	5240	4240	3960	7110	6920	7450		1320	1140	923	1190	644	626	1160	935	981	1290	697	1050	1260	944	697	5710	5230	5810		0.265594	0.253898	0.217689	0.244353	0.193393	0.189124	0.249462	0.22209	0.229206	0.265979	0.187366
2.5	4480	4080	3840	4410	2970	2890	4140	3890	3820	4380	3280	4150	4680	3660	3290	6490	6120	6630		1300	1130	945	1230	648	651	1190	931	962	1320	696	1060	1280	928	686	5880	5510	5960		0.290179	0.276961	0.246094	0.278912	0.218182	0.22526	0.28744	0.239332	0.251832	0.30137	0.212195
3	4110	3710	3500	4010	2600	2510	3760	3450	3420	3890	2870	3670	4140	3280	2750	5720	5430	5900		1310	1140	977	1250	658	668	1190	913	951	1280	725	1020	1290	907	658	5930	5620	5870		0.318735	0.307278	0.279143	0.311721	0.253077	0.266135	0.316489	0.264638	0.27807	0.329049	0.252613
3.5	3760	3460	3190	3640	2320	2320	3380	3040	3100	3490	2620	3260	3680	2900	2370	5120	4930	5320		1270	1160	933	1210	627	640	1200	946	972	1280	722	1060	1280	926	641	6010	5600	5980		0.337766	0.33526	0.292476	0.332418	0.270259	0.275862	0.35503	0.311184	0.313548	0.366762	0.275573
4	3470	3150	2890	3290	2030	2080	2950	2750	2750	3100	2310	2910	3320	2500	2120	4630	4410	4820		1290	1170	973	1230	627	635	1140	916	950	1280	666	1060	1290	907	645	5990	5500	6000		0.371758	0.371429	0.336678	0.37386	0.308867	0.305288	0.386441	0.333091	0.345455	0.412903	0.288312
4.5	3200	3000	2650	3040	1870	1880	2710	2430	2480	2820	2030	2600	3010	2220	1850	4250	4040	4350		1280	1110	913	1210	637	619	1100	884	961	1250	675	1040	1230	921	630	5900	5600	6010		0.4	0.37	0.344528	0.398026	0.340642	0.329255	0.405904	0.363786	0.3875	0.443262	0.332512
5	3060	2760	2450	2900	1740	1750	2450	2210	2200	2550	1800	2360	2710	2020	1630	3870	3660	3980		1270	1120	921	1220	637	631	1090	881	935	1210	670	997	1240	885	625	5880	5570	5930		0.415033	0.405797	0.375918	0.42069	0.366092	0.360571	0.444898	0.398643	0.425	0.47451	0.372222
5.5	2840	2650	2280	2710	1590	1590	2220	2010	2050	2300	1590	2070	2380	1790	1450	3560	3350	3670		1260	1090	906	1220	616	618	1040	841	931	1170	642	931	1190	905	618	5760	5570	5870		0.443662	0.411321	0.397368	0.450185	0.387421	0.388679	0.468468	0.418408	0.454146	0.508696	0.403774
6	2680	2510	2110	2510	1500	1540	2000	1840	1850	2080	1400	1840	2180	1600	1300	3370	3130	3350		1240	1060	901	1200	614	621	1010	828	860	1090	626	938	1150	870	589	5690	5420	5770		0.462687	0.422311	0.427014	0.478088	0.409333	0.403247	0.505	0.45	0.464865	0.524038	0.447143
6.5	2590	2380	2040	2430	1420	1400	1840	1690	1700	1800	1250	1670	1930	1420	1140	3080	2930	3090		1180	1090	909	1190	611	590	977	813	851	1090	600	924	1120	827	580	5550	5310	5760		0.455598	0.457983	0.445588	0.489712	0.430282	0.421429	0.530978	0.481065	0.500588	0.605556	0.48
7	2420	2260	1920	2330	1340	1360	1690	1540	1540	1650	1120	1450	1740	1330	1040	2890	2770	2890		1180	1050	864	1190	619	603	931	771	787	1020	583	895	1080	805	550	5390	5100	5700		0.487603	0.464602	0.45	0.51073	0.46194	0.443382	0.550888	0.500649	0.511039	0.618182	0.520536
7.5	2340	2180	1850	2250	1290	1340	1500	1440	1450	1470	985	1330	1620	1170	881	2720	2620	2700		1180	1060	863	1190	601	620	890	773	778	1010	596	844	1060	799	542	5490	4980	5610		0.504274	0.486239	0.466486	0.528889	0.465891	0.462687	0.593333	0.536806	0.536552	0.687075	0.605076
8	2250	2090	1800	2200	1230	1250	1420	1350	1360	1310	882	1150	1440	1060	801	2510	2460	2510		1160	1050	848	1190	616	604	908	746	779	954	558	826	1040	753	543	5310	4910	5500		0.515556	0.502392	0.471111	0.540909	0.500813	0.4832	0.639437	0.552593	0.572794	0.728244	0.632653
8.5	2150	2050	1720	2130	1190	1210	1380	1260	1310	1160	782	1050	1300	930	744	2410	2350	2350		1120	1050	842	1190	600	598	851	727	762	939	534	797	973	752	523	5200	4780	5360		0.52093	0.512195	0.489535	0.558685	0.504202	0.494215	0.616667	0.576984	0.581679	0.809483	0.682864
9	2090	2000	1690	2070	1140	1200	1270	1210	1250	1050	727	955	1160	839	645	2280	2260	2280		1130	1050	819	1200	586	622	845	712	746	873	541	754	946	726	506	5070	4730	5250		0.54067	0.525	0.484615	0.57971	0.514035	0.518333	0.665354	0.58843	0.5968	0.831429	0.744154
9.5	2020	1960	1580	2050	1150	1160	1200	1160	1210	973	637	900	1070	769	579	2150	2180	2170		1090	1010	818	1160	608	636	837	700	742	880	509	755	943	692	502	4980	4600	5170		0.539604	0.515306	0.517722	0.565854	0.528696	0.548276	0.6975	0.603448	0.613223	0.904419	0.799058
10	1920	1930	1560	2040	1110	1170	1170	1140	1200	880	592	834	966	682	531	2140	2070	2040		1090	1010	815	1180	616	609	816	724	759	839	499	736	897	670	465	4910	4550	4960		0.567708	0.523316	0.522436	0.578431	0.554955	0.520513	0.697436	0.635088	0.6325	0.953409	0.842905
10.5	1940	1830	1570	2010	1070	1110	1170	1130	1170	817	577	785	907	618	465	2010	1990	1990		1080	1010	814	1180	604	601	791	691	754	852	485	749	862	636	454	4780	4390	4910		0.556701	0.551913	0.518471	0.587065	0.564486	0.541441	0.676068	0.611504	0.644444	1.04284	0.840555
11	1880	1820	1550	1980	1050	1090	1170	1100	1160	778	531	759	785	543	424	1990	1940	2010		1060	999	820	1200	610	615	805	678	745	772	483	723	823	639	435	4730	4400	4870		0.56383	0.548901	0.529032	0.606061	0.580952	0.56422	0.688034	0.616364	0.642241	0.992288	0.909605
11.5	1830	1800	1480	1960	1050	1100	1170	1100	1140	741	536	757	748	519	374	1970	1900	1890		1070	992	785	1190	578	596	787	676	771	791	490	707	818	614	441	4590	4370	4680		0.584699	0.551111	0.530405	0.607143	0.550476	0.541818	0.67265	0.614545	0.676316	1.06748	0.914179
12	1820	1780	1460	1950	1040	1060	1140	1120	1180	777	524	768	675	460	353	1900	1870	1900		1070	973	803	1200	602	578	808	683	756	765	471	709	787	572	404	4500	4270	4560		0.587912	0.546629	0.55	0.615385	0.578846	0.545283	0.708772	0.609821	0.640678	0.984556	0.898855
12.5	1790	1760	1450	1960	1020	1070	1170	1120	1150	735	526	815	629	435	313	1880	1810	1910		1060	999	795	1200	573	630	788	682	766	780	480	729	750	563	410	4460	4260	4570		0.592179	0.567614	0.548276	0.612245	0.561765	0.588785	0.673504	0.608929	0.666087	1.06122	0.912548
13	1770	1770	1440	1920	1010	1080	1160	1110	1180	742	554	856	587	393	309	1850	1790	1850		1030	987	805	1230	601	623	781	706	757	777	500	743	718	541	399	4370	4230	4450		0.581921	0.557627	0.559028	0.640625	0.59505	0.576852	0.673276	0.636036	0.641525	1.04717	0.902527
13.5	1730	1730	1380	1960	993	1030	1190	1150	1200	790	572	891	534	373	282	1830	1760	1810		1020	967	771	1180	583	601	799	696	767	771	476	774	722	525	391	4300	4220	4380		0.589595	0.55896	0.558696	0.602041	0.58711	0.583495	0.671429	0.605217	0.639167	0.975949	0.832168
14	1750	1690	1390	1940	969	1060	1150	1170	1230	790	581	955	514	328	276	1810	1770	1820		1000	953	763	1180	589	587	796	699	774	793	489	799	677	517	384	4310	4120	4450		0.571429	0.563905	0.548921	0.608247	0.607843	0.553774	0.692174	0.597436	0.629268	1.0038	0.841652
14.5	1730	1710	1360	1910	1010	1040	1220	1180	1220	842	628	978	462	326	261	1780	1730	1810		1020	969	767	1210	568	599	815	711	797	810	513	815	671	503	366	4160	4010	4260		0.589595	0.566667	0.563971	0.633508	0.562376	0.575962	0.668033	0.602542	0.653279	0.961995	0.816879
15	1710	1650	1380	1920	982	1060	1230	1170	1250	898	647	1020	439	322	267	1840	1740	1790		1010	969	766	1200	590	610	813	697	808	827	519	850	653	493	363	4160	3990	4300		0.590643	0.587273	0.555072	0.625	0.600815	0.575472	0.660976	0.595726	0.6464	0.920935	0.802164
15.5	1670	1680	1360	1940	994	1030	1220	1200	1260	942	687	1080	432	294	244	1800	1730	1830		984	970	752	1190	589	613	845	734	831	852	521	878	649	486	380	4160	3980	4180		0.589222	0.577381	0.552941	0.613402	0.592555	0.595146	0.692623	0.611667	0.659524	0.904459	0.75837
16	1710	1670	1330	1880	982	1030	1240	1210	1280	990	702	1120	417	314	255	1790	1740	1800		975	929	761	1220	581	602	848	723	826	844	529	887	624	476	366	4150	3920	4140		0.570175	0.556287	0.57218	0.648936	0.59165	0.584466	0.683871	0.597521	0.645312	0.852525	0.753561
16.5	1670	1670	1340	1910	963	1010	1310	1260	1300	1040	733	1170	398	322	271	1780	1670	1780		993	952	757	1200	569	595	839	760	837	872	533	947	625	486	365	4040	3850	4080		0.594611	0.57006	0.564925	0.628272	0.590862	0.589109	0.640458	0.603175	0.643846	0.838462	0.727149
17	1670	1610	1340	1950	960	1020	1290	1230	1310	1080	765	1240	424	319	277	1770	1690	1810		965	959	747	1180	588	589	856	741	850	923	537	976	639	482	380	4030	3810	4000		0.577844	0.595652	0.557463	0.605128	0.6125	0.577451	0.663566	0.602439	0.648855	0.85463	0.701961
17.5	1660	1660	1340	1890	957	1000	1270	1230	1300	1140	795	1220	418	341	296	1770	1710	1770		950	938	702	1180	559	597	863	765	854	937	579	1010	625	492	374	3950	3770	3970		0.572289	0.56506	0.523881	0.624339	0.584117	0.597	0.679528	0.621951	0.656923	0.82193	0.728302
18	1620	1660	1300	1910	941	978	1310	1260	1310	1190	815	1300	431	350	310	1760	1690	1790		949	936	742	1210	559	593	884	761	853	987	597	1050	643	522	399	3880	3730	3930		0.585802	0.563855	0.570769	0.633508	0.594049	0.606339	0.674809	0.603968	0.651145	0.829412	0.732515
18.5	1660	1640	1310	1890	923	990	1340	1250	1360	1250	845	1350	455	399	342	1770	1690	1770		960	920	722	1190	550	587	910	771	882	1030	628	1080	657	527	402	3870	3720	3910		0.578313	0.560976	0.551145	0.62963	0.595883	0.592929	0.679104	0.6168	0.648529	0.824	0.743195
19	1610	1600	1330	1890	924	987	1340	1280	1360	1270	892	1390	472	394	371	1740	1640	1800		939	917	740	1210	559	609	920	793	923	1070	607	1100	692	560	415	3820	3700	3870		0.58323	0.573125	0.556391	0.640212	0.604978	0.617021	0.686567	0.619531	0.678676	0.84252	0.680493
19.5	1630	1640	1320	1900	947	974	1340	1270	1350	1330	891	1430	541	455	387	1760	1620	1780		984	947	757	1140	574	588	924	791	925	1090	656	1140	707	565	441	3810	3670	3820		0.603681	0.577439	0.573485	0.6	0.606125	0.603696	0.689552	0.622835	0.685185	0.819549	0.736251
20	1590	1640	1290	1850	919	982	1350	1310	1420	1360	918	1430	560	468	426	1750	1610	1800		946	948	730	1200	558	602	901	813	954	1130	641	1210	743	594	443	3740	3600	3780		0.594969	0.578049	0.565891	0.648649	0.607182	0.613035	0.667407	0.620611	0.671831	0.830882	0.698257
20.5	1640	1650	1290	1930	902	957	1350	1310	1380	1390	917	1450	582	512	432	1790	1660	1820		936	936	730	1170	553	598	923	801	925	1140	687	1220	749	615	451	3720	3570	3770		0.570732	0.567273	0.565891	0.606218	0.613082	0.624869	0.683704	0.61145	0.67029	0.820144	0.749182
21	1600	1610	1290	1910	921	965	1390	1320	1400	1420	914	1500	652	563	476	1750	1630	1800		940	922	728	1160	565	632	908	845	957	1210	665	1220	789	673	466	3700	3520	3710		0.5875	0.572671	0.564341	0.60733	0.613464	0.654922	0.653237	0.640152	0.683571	0.852113	0.727571
21.5	1630	1630	1280	1870	906	947	1400	1340	1430	1460	950	1510	688	561	491	1750	1620	1740		881	892	719	1180	545	602	966	834	981	1230	712	1270	818	678	483	3610	3450	3670		0.540491	0.547239	0.561719	0.631016	0.601545	0.635692	0.69	0.622388	0.686014	0.842466	0.749474
22	1610	1640	1290	1850	911	962	1390	1320	1430	1480	955	1560	740	640	535	1700	1630	1770		932	921	727	1150	567	578	972	839	975	1220	700	1300	881	736	485	3590	3470	3610		0.578882	0.561585	0.563566	0.621622	0.622393	0.600832	0.699281	0.635606	0.681818	0.824324	0.732984
22.5	1590	1620	1270	1880	882	955	1390	1350	1420	1550	966	1520	802	661	547	1750	1620	1760		923	901	693	1220	553	585	978	846	1010	1290	723	1300	930	742	513	3620	3420	3610		0.580503	0.556173	0.545669	0.648936	0.626984	0.612565	0.703597	0.626667	0.711268	0.832258	0.748447
23	1600	1620	1260	1890	891	932	1410	1350	1430	1500	980	1570	851	718	581	1760	1600	1830		916	888	729	1210	562	582	952	833	990	1280	692	1340	961	780	529	3520	3420	3590		0.5725	0.548148	0.578571	0.640212	0.630752	0.624464	0.675177	0.617037	0.692308	0.853333	0.706122
23.5	1620	1590	1230	1830	867	945	1380	1350	1460	1550	996	1580	891	766	596	1720	1580	1720		912	910	715	1170	548	574	971	863	1030	1270	742	1320	1020	810	528	3590	3370	3520		0.562963	0.572327	0.581301	0.639344	0.632065	0.607407	0.703623	0.639259	0.705479	0.819355	0.74498
24	1550	1610	1270	1850	871	922	1400	1370	1450	1580	980	1610	952	800	608	1740	1570	1700		895	907	685	1150	550	577	990	882	1020	1310	748	1380	1000	846	552	3510	3350	3560		0.577419	0.563354	0.53937	0.621622	0.631458	0.625813	0.707143	0.643796	0.703448	0.829114	0.763265
24.5	1560	1570	1270	1860	883	906	1420	1380	1460	1580	1020	1600	991	849	631	1700	1580	1770		912	908	715	1190	527	570	987	874	1020	1310	748	1410	1070	864	572	3450	3330	3520		0.584615	0.578344	0.562992	0.639785	0.596829	0.629139	0.69507	0.633333	0.69863	0.829114	0.733333
25	1530	1590	1250	1800	871	903	1390	1380	1460	1620	1030	1610	1080	873	669	1700	1550	1720		896	918	707	1140	532	568	995	873	1040	1300	765	1410	1150	911	596	3430	3290	3440		0.585621	0.577358	0.5656	0.633333	0.610792	0.629014	0.715827	0.632609	0.712329	0.802469	0.742718
25.5	1580	1550	1240	1830	867	912	1420	1370	1480	1620	1010	1650	1090	905	664	1680	1590	1720		898	904	708	1190	521	578	985	862	1030	1340	775	1410	1160	956	618	3510	3280	3470		0.568354	0.583226	0.570968	0.650273	0.600923	0.633772	0.693662	0.629197	0.695946	0.82716	0.767327
26	1520	1550	1220	1860	864	891	1390	1360	1460	1640	1030	1650	1130	926	670	1650	1570	1680		895	900	691	1130	511	572	1020	901	1030	1360	784	1440	1200	988	607	3390	3230	3440		0.588816	0.580645	0.566393	0.607527	0.591435	0.641975	0.733813	0.6625	0.705479	0.829268	0.761165
26.5	1550	1520	1220	1840	855	919	1400	1370	1490	1640	1050	1630	1170	924	697	1650	1550	1730		890	879	683	1170	550	592	1010	900	1030	1380	796	1450	1240	1030	601	3320	3210	3380		0.574194	0.578289	0.559836	0.63587	0.643275	0.644178	0.721429	0.656934	0.691275	0.841463	0.758095
27	1530	1530	1200	1790	844	900	1440	1350	1440	1640	1040	1650	1250	970	707	1670	1510	1680		875	886	697	1170	530	573	1010	863	1060	1380	804	1470	1270	1030	631	3330	3190	3380		0.571895	0.579085	0.580833	0.653631	0.627962	0.636667	0.701389	0.639259	0.736111	0.841463	0.773077
27.5	1510	1550	1220	1800	840	875	1440	1360	1440	1630	1030	1710	1260	1010	710	1630	1520	1670		870	908	690	1170	527	568	985	882	1030	1390	808	1480	1340	1070	674	3380	3170	3290		0.576159	0.585806	0.565574	0.65	0.627381	0.649143	0.684028	0.648529	0.715278	0.852761	0.784466
28	1500	1540	1190	1770	847	878	1400	1340	1460	1650	1040	1630	1300	1030	718	1680	1510	1670		860	885	681	1160	531	581	996	881	1040	1410	815	1480	1410	1120	688	3320	3170	3350		0.573333	0.574675	0.572269	0.655367	0.626919	0.661731	0.711429	0.657463	0.712329	0.854545	0.783654
28.5	1490	1530	1190	1760	840	872	1430	1350	1480	1680	1060	1660	1310	1020	759	1640	1480	1670		837	894	677	1160	534	569	1000	876	1080	1420	822	1460	1420	1140	660	3320	3140	3270		0.561745	0.584314	0.568908	0.659091	0.635714	0.652523	0.699301	0.648889	0.72973	0.845238	0.775472
29	1500	1510	1200	1770	785	826	1400	1360	1490	1700	1050	1690	1350	1060	755	1590	1500	1650		880	890	679	1160	508	561	988	908	1070	1420	835	1520	1480	1140	678	3270	3160	3280		0.586667	0.589404	0.565833	0.655367	0.647134	0.679177	0.705714	0.667647	0.718121	0.835294	0.795238
29.5	1490	1540	1190	1750	826	850	1420	1380	1470	1670	1070	1710	1380	1060	756	1630	1460	1670		845	880	673	1150	515	583	1010	888	1080	1430	832	1520	1480	1200	684	3260	3080	3250		0.567114	0.571429	0.565546	0.657143	0.623487	0.685882	0.711268	0.643478	0.734694	0.856287	0.77757
30	1510	1490	1190	1770	796	879	1420	1360	1500	1680	1050	1670	1380	1070	804	1590	1510	1650		860	856	677	1150	520	575	999	931	1080	1420	830	1510	1540	1210	717	3220	3070	3200		0.569536	0.574497	0.568908	0.649718	0.653266	0.654152	0.703521	0.684559	0.72	0.845238	0.790476
30.5	1460	1490	1180	1760	823	854	1440	1380	1480	1690	1050	1670	1380	1070	760	1570	1460	1610		855	874	649	1130	505	561	1030	923	1110	1410	842	1530	1570	1220	701	3200	3050	3170		0.585616	0.586577	0.55	0.642045	0.613609	0.656909	0.715278	0.668841	0.75	0.83432	0.801905
31	1440	1470	1160	1740	818	805	1400	1360	1480	1700	1060	1660	1440	1110	748	1550	1430	1600		827	857	679	1140	505	567	1020	914	1070	1390	845	1530	1620	1250	719	3210	3020	3140		0.574306	0.582993	0.585345	0.655172	0.617359	0.704348	0.728571	0.672059	0.722973	0.817647	0.79717
31.5	1410	1490	1150	1730	790	821	1420	1350	1450	1680	1090	1690	1420	1120	769	1600	1430	1620		844	868	664	1150	493	555	1020	911	1110	1410	849	1520	1610	1240	754	3150	3000	3160		0.598582	0.58255	0.577391	0.66474	0.624051	0.676005	0.71831	0.674815	0.765517	0.839286	0.778899
32	1430	1490	1160	1750	789	801	1390	1360	1460	1670	1060	1650	1450	1110	778	1590	1440	1590		822	839	661	1120	502	552	1040	946	1100	1430	837	1530	1670	1280	735	3180	3020	3130		0.574825	0.563087	0.569828	0.64	0.636248	0.689139	0.748201	0.695588	0.753425	0.856287	0.789623
32.5	1410	1450	1160	1720	791	825	1410	1350	1470	1680	1080	1640	1480	1130	787	1530	1440	1600		817	860	654	1120	502	567	993	936	1080	1430	851	1540	1680	1300	725	3150	2960	3110		0.579433	0.593103	0.563793	0.651163	0.63464	0.687273	0.704255	0.693333	0.734694	0.85119	0.787963
33	1400	1430	1120	1700	771	811	1370	1340	1450	1670	1050	1620	1450	1130	767	1560	1420	1610		826	875	661	1140	513	540	1030	935	1090	1460	852	1540	1710	1280	733	3100	2960	3110		0.59	0.611888	0.590179	0.670588	0.66537	0.665845	0.751825	0.697761	0.751724	0.874251	0.811429
33.5	1370	1420	1130	1670	772	794	1390	1310	1450	1740	1050	1670	1500	1150	790	1540	1410	1580		813	845	650	1140	505	547	986	919	1090	1430	872	1530	1710	1350	750	3100	2940	3100		0.593431	0.59507	0.575221	0.682635	0.654145	0.688917	0.709353	0.701527	0.751724	0.821839	0.830476
34	1370	1440	1120	1670	784	814	1370	1330	1480	1670	1060	1670	1490	1130	764	1540	1440	1560		817	861	652	1070	506	533	1010	917	1070	1420	867	1540	1710	1330	732	3070	2940	3060		0.59635	0.597917	0.582143	0.640719	0.645408	0.654791	0.737226	0.689474	0.722973	0.850299	0.817925
34.5	1340	1430	1090	1710	777	814	1400	1340	1430	1700	1050	1660	1540	1160	783	1490	1370	1550		822	857	631	1110	489	557	1000	929	1090	1430	876	1540	1730	1330	755	3090	2910	3050		0.613433	0.599301	0.578899	0.649123	0.629344	0.684275	0.714286	0.693284	0.762238	0.841176	0.834286
35	1370	1420	1080	1710	746	795	1370	1340	1430	1660	1070	1670	1500	1150	781	1510	1410	1540		814	843	643	1110	491	555	978	921	1080	1420	844	1540	1760	1350	769	3060	2890	3020		0.594161	0.593662	0.59537	0.649123	0.658177	0.698113	0.713869	0.687313	0.755245	0.855422	0.788785
35.5	1350	1410	1090	1680	763	786	1360	1350	1450	1670	1070	1650	1500	1130	800	1520	1390	1520		804	829	649	1100	483	539	984	900	1060	1410	865	1540	1790	1360	760	3050	2910	2980		0.595556	0.587943	0.595413	0.654762	0.633028	0.685751	0.723529	0.666667	0.731034	0.844311	0.808411
36	1320	1400	1070	1670	745	808	1360	1310	1430	1680	1040	1680	1480	1140	777	1470	1370	1530		784	844	632	1120	488	531	976	919	1070	1410	846	1540	1760	1410	753	3050	2870	2980		0.593939	0.602857	0.590654	0.670659	0.655034	0.657178	0.717647	0.701527	0.748252	0.839286	0.813462
36.5	1350	1380	1050	1670	757	780	1390	1320	1420	1670	1040	1670	1500	1160	782	1490	1380	1520		771	839	621	1100	486	544	982	900	1080	1380	866	1550	1820	1390	755	3060	2850	2980		0.571111	0.607971	0.591429	0.658683	0.642008	0.697436	0.706475	0.681818	0.760563	0.826347	0.832692
37	1320	1400	1080	1650	741	770	1330	1290	1450	1660	1020	1660	1540	1160	811	1460	1380	1520		778	806	631	1110	479	527	972	926	1090	1380	872	1540	1760	1380	789	3050	2850	2990		0.589394	0.575714	0.584259	0.672727	0.646424	0.684416	0.730827	0.717829	0.751724	0.831325	0.854902
37.5	1330	1360	1070	1660	736	783	1330	1300	1450	1660	1070	1610	1490	1120	780	1470	1360	1510		779	823	643	1070	488	538	988	885	1090	1430	871	1540	1800	1400	786	3000	2830	2900		0.585714	0.605147	0.600935	0.644578	0.663043	0.687101	0.742857	0.680769	0.751724	0.861446	0.814019
38	1310	1370	1060	1640	746	812	1330	1290	1430	1640	1040	1640	1560	1130	794	1480	1350	1490		789	824	615	1090	477	527	967	893	1080	1410	855	1490	1810	1380	757	2960	2840	2950		0.60229	0.60146	0.580189	0.664634	0.63941	0.649015	0.727068	0.692248	0.755245	0.859756	0.822115
38.5	1280	1350	1060	1650	742	771	1340	1300	1410	1680	1020	1650	1520	1160	805	1420	1350	1530		773	803	628	1090	472	512	992	893	1060	1360	866	1540	1810	1420	784	2980	2780	2950		0.603906	0.594815	0.592453	0.660606	0.636119	0.664073	0.740299	0.686923	0.751773	0.809524	0.84902
39	1280	1390	1070	1650	730	759	1350	1270	1440	1640	1060	1670	1540	1170	775	1460	1360	1510		794	794	635	1070	472	518	965	903	1070	1390	844	1550	1800	1380	777	2970	2820	2910		0.620313	0.571223	0.593458	0.648485	0.646575	0.682477	0.714815	0.711024	0.743056	0.847561	0.796226
39.5	1270	1350	1050	1630	733	760	1330	1290	1420	1670	1030	1620	1530	1160	764	1450	1360	1490		757	795	615	1060	477	507	977	921	1080	1360	862	1490	1810	1420	755	2920	2790	2920		0.596063	0.588889	0.585714	0.650307	0.65075	0.667105	0.734586	0.713953	0.760563	0.814371	0.836893
40	1300	1340	1030	1600	728	772	1360	1270	1410	1650	1050	1590	1500	1150	789	1440	1350	1470		754	809	621	1090	477	514	968	872	1080	1340	852	1510	1780	1380	772	2940	2730	2890		0.58	0.603731	0.602913	0.68125	0.65522	0.665803	0.711765	0.686614	0.765957	0.812121	0.811429
40.5	1270	1340	1020	1620	732	773	1330	1290	1420	1630	1030	1590	1540	1170	782	1470	1350	1470		745	802	597	1080	479	498	968	860	1080	1360	846	1490	1820	1400	778	2920	2800	2890		0.586614	0.598507	0.585294	0.666667	0.654372	0.644243	0.72782	0.666667	0.760563	0.834356	0.821359
41	1260	1340	1030	1640	735	750	1300	1250	1430	1620	1020	1620	1520	1150	774	1440	1320	1460		764	814	584	1080	464	511	951	882	1090	1370	832	1500	1770	1380	760	2940	2740	2890		0.606349	0.607463	0.56699	0.658537	0.631293	0.681333	0.731538	0.7056	0.762238	0.845679	0.815686
41.5	1230	1310	995	1590	718	725	1320	1230	1400	1640	998	1570	1510	1140	796	1380	1300	1470		750	780	610	1060	462	528	939	888	1080	1350	876	1510	1810	1370	771	2920	2760	2900		0.609756	0.59542	0.613065	0.666667	0.643454	0.728276	0.711364	0.721951	0.771429	0.823171	0.877756
42	1220	1300	1010	1600	710	756	1290	1270	1370	1590	1000	1600	1520	1160	784	1450	1340	1450		739	786	610	1060	451	510	970	891	1040	1360	846	1470	1780	1380	788	2880	2730	2810		0.605738	0.604615	0.60396	0.6625	0.635211	0.674603	0.751938	0.701575	0.759124	0.855346	0.846
42.5	1220	1310	1010	1600	706	746	1310	1250	1370	1590	1010	1560	1540	1140	769	1420	1280	1420		729	793	597	1050	467	503	943	869	1040	1310	830	1480	1800	1340	767	2890	2770	2820		0.597541	0.605344	0.591089	0.65625	0.661473	0.674263	0.719847	0.6952	0.759124	0.823899	0.821782
43	1240	1300	990	1570	698	729	1280	1250	1390	1570	1010	1580	1490	1140	762	1410	1300	1430		734	791	587	1050	445	497	931	854	1050	1340	837	1430	1790	1340	742	2900	2710	2810		0.591935	0.608462	0.592929	0.66879	0.637536	0.681756	0.727344	0.6832	0.755396	0.853503	0.828713
43.5	1250	1290	996	1550	715	731	1290	1240	1380	1620	962	1560	1480	1120	759	1450	1300	1430		740	793	602	1040	444	511	943	878	1050	1330	860	1450	1770	1360	766	2840	2720	2830		0.592	0.614729	0.604418	0.670968	0.620979	0.699042	0.731008	0.708065	0.76087	0.820988	0.893971
44	1230	1310	991	1550	694	736	1270	1220	1380	1590	1020	1580	1510	1150	768	1420	1300	1430		715	786	577	1040	451	502	941	841	1050	1280	826	1430	1760	1370	746	2870	2710	2820		0.581301	0.6	0.58224	0.670968	0.649856	0.682065	0.740945	0.689344	0.76087	0.805031	0.809804
44.5	1210	1290	968	1550	688	729	1240	1210	1350	1560	975	1580	1520	1150	761	1410	1310	1440		729	771	582	1040	442	499	942	856	1060	1290	837	1470	1760	1350	725	2820	2720	2800		0.602479	0.597674	0.60124	0.670968	0.642442	0.684499	0.759677	0.707438	0.785185	0.826923	0.858462
45	1210	1270	971	1560	692	723	1290	1190	1360	1600	1000	1560	1480	1120	749	1400	1290	1460		744	789	567	1040	444	481	909	823	1030	1310	810	1440	1770	1350	740	2810	2670	2770		0.614876	0.62126	0.583934	0.666667	0.641618	0.665284	0.704651	0.691597	0.757353	0.81875	0.81
45.5	1180	1260	970	1560	687	720	1280	1200	1350	1560	968	1560	1520	1130	755	1390	1280	1460		720	781	568	1040	442	470	950	838	1020	1260	786	1440	1740	1360	757	2830	2720	2780		0.610169	0.619841	0.585567	0.666667	0.643377	0.652778	0.742188	0.698333	0.755556	0.807692	0.811983
46	1220	1250	978	1570	694	703	1250	1210	1400	1560	980	1520	1500	1110	775	1410	1280	1440		699	782	555	1040	443	486	916	848	1040	1310	827	1420	1740	1340	739	2840	2600	2780		0.572951	0.6256	0.567485	0.66242	0.638329	0.691323	0.7328	0.700826	0.742857	0.839744	0.843878
46.5	1190	1250	935	1560	678	712	1250	1210	1350	1570	962	1520	1500	1120	753	1350	1270	1410		713	769	560	1020	428	482	916	860	1060	1270	813	1410	1730	1340	719	2800	2680	2770		0.59916	0.6152	0.59893	0.653846	0.631268	0.676966	0.7328	0.710744	0.785185	0.808917	0.845114
47	1190	1260	951	1590	663	700	1250	1200	1350	1530	958	1540	1470	1100	759	1370	1260	1420		731	762	548	1030	449	488	903	816	1020	1280	820	1420	1730	1310	725	2800	2610	2760		0.614286	0.604762	0.576236	0.647799	0.677225	0.697143	0.7224	0.68	0.755556	0.836601	0.85595
47.5	1160	1230	960	1540	682	693	1260	1210	1330	1500	950	1540	1470	1120	739	1420	1280	1440		690	743	558	1020	445	482	876	826	990	1240	802	1390	1680	1320	717	2860	2630	2760		0.594828	0.604065	0.58125	0.662338	0.652493	0.695527	0.695238	0.682645	0.744361	0.826667	0.844211
48	1180	1210	929	1590	687	701	1240	1200	1340	1550	953	1520	1490	1100	732	1360	1260	1440		692	751	549	1030	439	480	897	850	1000	1260	796	1360	1690	1330	727	2750	2610	2740		0.586441	0.620661	0.590958	0.647799	0.63901	0.684736	0.723387	0.708333	0.746269	0.812903	0.835257
48.5	1180	1230	954	1520	667	721	1240	1200	1340	1520	953	1510	1490	1100	746	1390	1270	1430		682	759	531	1020	450	473	874	809	991	1210	788	1360	1670	1310	749	2800	2620	2740		0.577966	0.617073	0.556604	0.671053	0.674663	0.656033	0.704839	0.674167	0.739552	0.796053	0.826863
49	1170	1220	934	1520	649	703	1250	1160	1310	1520	934	1490	1480	1120	749	1360	1270	1400		699	741	553	1000	429	471	913	804	1010	1240	795	1310	1690	1310	699	2810	2600	2770		0.597436	0.607377	0.592077	0.657895	0.661017	0.669986	0.7304	0.693103	0.770992	0.815789	0.851178
49.5	1150	1230	918	1520	650	679	1220	1170	1300	1500	950	1500	1420	1080	725	1350	1230	1380		705	738	542	1020	430	480	898	809	1010	1220	810	1350	1620	1300	732	2750	2580	2690		0.613043	0.6	0.590414	0.671053	0.661538	0.706922	0.736066	0.691453	0.776923	0.813333	0.852632
50	1180	1210	906	1510	661	688	1220	1130	1330	1470	941	1470	1440	1080	704	1370	1260	1410		681	727	554	997	426	465	866	807	976	1230	781	1350	1690	1290	675	2790	2590	2740		0.577119	0.600826	0.611479	0.660265	0.644478	0.675872	0.709836	0.714159	0.733835	0.836735	0.829968
50.5	1130	1220	909	1540	649	681	1180	1160	1270	1470	941	1470	1450	1070	700	1350	1230	1410		678	742	536	997	417	467	860	792	981	1190	756	1350	1650	1290	691	2770	2600	2740		0.6	0.608197	0.589659	0.647403	0.642527	0.685756	0.728814	0.682759	0.772441	0.809524	0.803401
51	1140	1230	918	1480	643	687	1200	1140	1270	1480	941	1490	1440	1090	695	1350	1260	1420		679	733	556	987	427	455	872	808	964	1190	762	1310	1610	1260	689	2800	2580	2720		0.595614	0.595935	0.605664	0.666892	0.664075	0.6623	0.726667	0.708772	0.759055	0.804054	0.809777
51.5	1090	1180	873	1510	648	677	1210	1140	1300	1450	941	1480	1430	1060	726	1380	1230	1360		661	757	555	965	426	461	866	816	954	1190	782	1310	1610	1260	721	2740	2590	2740		0.606422	0.641525	0.635739	0.639073	0.657407	0.680945	0.715702	0.715789	0.733846	0.82069	0.831031
52	1130	1180	884	1470	632	690	1180	1130	1270	1470	909	1480	1410	1070	720	1360	1230	1410		665	731	526	989	426	473	878	802	934	1140	747	1300	1600	1240	704	2760	2590	2680		0.588496	0.619492	0.595023	0.672789	0.674051	0.685507	0.744068	0.709735	0.735433	0.77551	0.821782
52.5	1110	1200	871	1550	675	676	1210	1130	1280	1440	917	1440	1390	1050	673	1340	1240	1420		662	727	517	995	415	464	853	790	956	1150	749	1280	1560	1230	685	2740	2510	2700		0.596396	0.605833	0.593571	0.641935	0.614815	0.686391	0.704959	0.699115	0.746875	0.798611	0.816794
53	1110	1160	893	1500	645	651	1190	1130	1240	1460	922	1490	1380	1040	677	1320	1240	1410		653	739	517	970	418	461	856	798	951	1130	746	1280	1600	1240	695	2780	2590	2690		0.588288	0.637069	0.578947	0.646667	0.648062	0.708141	0.719328	0.706195	0.766935	0.773973	0.809111
53.5	1110	1160	860	1520	622	651	1190	1120	1260	1450	920	1460	1370	1060	713	1290	1230	1410		683	702	513	980	427	473	826	794	953	1110	766	1280	1560	1230	685	2750	2520	2720		0.615315	0.605172	0.596512	0.644737	0.686495	0.726575	0.694118	0.708929	0.756349	0.765517	0.832609
54	1100	1170	873	1500	656	671	1220	1100	1280	1420	904	1450	1350	1020	686	1350	1230	1400		659	714	525	944	433	448	821	788	946	1120	753	1250	1530	1200	676	2710	2570	2660		0.599091	0.610256	0.601375	0.629333	0.660061	0.66766	0.672951	0.716364	0.739062	0.788732	0.832965
54.5	1070	1190	844	1480	642	661	1180	1070	1270	1440	892	1470	1360	1030	673	1370	1230	1430		657	703	523	957	421	460	840	771	959	1130	734	1270	1540	1200	652	2750	2530	2670		0.614019	0.590756	0.619668	0.646622	0.655763	0.695915	0.711864	0.720561	0.755118	0.784722	0.82287
55	1070	1150	850	1460	654	667	1180	1100	1270	1400	906	1430	1370	1020	677	1320	1230	1410		650	701	506	1010	412	433	842	785	961	1110	726	1240	1530	1220	652	2740	2530	2660		0.607477	0.609565	0.595294	0.691781	0.629969	0.649175	0.713559	0.713636	0.756693	0.792857	0.801325
55.5	1050	1140	858	1510	650	655	1190	1080	1260	1360	868	1390	1330	1020	652	1350	1240	1410		646	714	501	935	403	451	822	728	926	1080	734	1230	1480	1190	642	2690	2530	2690		0.615238	0.626316	0.583916	0.619205	0.62	0.68855	0.690756	0.674074	0.734921	0.794118	0.845622
56	1070	1170	835	1510	641	675	1160	1060	1250	1390	889	1410	1310	1030	676	1320	1250	1390		646	704	516	949	424	441	832	752	922	1060	708	1220	1480	1170	653	2700	2500	2690		0.603738	0.601709	0.617964	0.628477	0.661466	0.653333	0.717241	0.709434	0.7376	0.76259	0.7964
56.5	1070	1130	848	1460	614	656	1120	1090	1250	1390	873	1410	1340	995	664	1330	1220	1360		645	676	513	931	398	436	825	746	922	1070	716	1180	1510	1170	643	2700	2510	2670		0.602804	0.59823	0.604953	0.637671	0.648208	0.664634	0.736607	0.684404	0.7376	0.769784	0.82016
57	1060	1120	860	1470	642	645	1160	1050	1250	1370	883	1360	1320	1000	677	1340	1220	1400		648	685	500	968	392	450	799	769	911	1060	704	1150	1500	1150	644	2650	2540	2650		0.611321	0.611607	0.581395	0.658503	0.610592	0.697674	0.688793	0.732381	0.7288	0.773723	0.797282
57.5	1060	1140	851	1460	616	643	1150	1060	1240	1340	873	1390	1310	988	648	1320	1200	1390		647	688	501	951	393	452	788	761	891	1060	706	1200	1440	1130	656	2660	2500	2660		0.610377	0.603509	0.588719	0.65137	0.637987	0.702955	0.685217	0.717925	0.718548	0.791045	0.808706
58	1060	1100	856	1460	620	662	1110	1050	1210	1370	866	1420	1340	961	646	1320	1210	1410		633	685	511	917	400	449	787	720	907	1040	698	1180	1440	1090	634	2650	2500	2670		0.59717	0.622727	0.596963	0.628082	0.645161	0.678248	0.709009	0.685714	0.749587	0.759124	0.806005
58.5	1090	1120	832	1470	605	670	1110	1050	1200	1350	848	1380	1260	956	635	1320	1250	1400		630	677	494	941	395	437	780	735	911	1050	688	1190	1420	1120	619	2700	2490	2680		0.577982	0.604464	0.59375	0.640136	0.652893	0.652239	0.702703	0.7	0.759167	0.777778	0.811321
59	1030	1130	848	1450	614	637	1120	1070	1200	1310	862	1370	1330	974	654	1360	1220	1420		615	668	463	911	404	427	743	726	887	1020	703	1150	1420	1120	627	2680	2470	2610		0.597087	0.59115	0.545991	0.628276	0.65798	0.67033	0.663393	0.678505	0.739167	0.778626	0.815545
59.5	1030	1110	823	1480	618	655	1130	1040	1220	1340	870	1390	1280	980	638	1330	1250	1400		613	700	481	910	389	434	753	712	893	991	677	1160	1380	1100	590	2620	2490	2650		0.595146	0.630631	0.584447	0.614865	0.62945	0.662595	0.666372	0.684615	0.731967	0.739552	0.778161
60	1030	1100	807	1440	614	643	1080	1030	1200	1330	849	1360	1260	946	636	1330	1220	1380		600	655	493	934	390	421	778	694	878	1010	665	1140	1400	1070	602	2660	2470	2620		0.582524	0.595455	0.610905	0.648611	0.635179	0.654743	0.72037	0.673786	0.731667	0.759398	0.783274
60.5	1020	1110	827	1440	595	635	1110	1040	1210	1310	858	1340	1280	968	630	1320	1220	1410		602	662	476	956	393	430	753	733	875	983	669	1130	1380	1040	625	2550	2430	2660		0.590196	0.596396	0.575574	0.663889	0.660504	0.677165	0.678378	0.704808	0.72314	0.750382	0.77972
61	1030	1100	823	1450	597	665	1110	1020	1170	1310	816	1340	1280	916	640	1330	1250	1400		594	691	483	917	374	431	756	727	883	983	668	1110	1340	1060	574	2620	2430	2620		0.576699	0.628182	0.586877	0.632414	0.626466	0.64812	0.681081	0.712745	0.754701	0.750382	0.818627
61.5	1000	1120	820	1470	612	643	1090	1020	1150	1270	845	1310	1250	931	615	1340	1210	1400		616	638	470	899	379	420	731	686	852	961	665	1100	1340	1050	591	2620	2450	2570		0.616	0.569643	0.573171	0.611565	0.619281	0.653188	0.670642	0.672549	0.74087	0.756693	0.786982
62	1000	1060	816	1450	595	648	1090	1040	1200	1290	846	1350	1240	924	617	1340	1220	1370		587	667	473	914	396	409	744	672	854	921	628	1110	1290	1030	580	2570	2400	2610		0.587	0.629245	0.579657	0.630345	0.665546	0.631173	0.682569	0.646154	0.711667	0.713953	0.742317
62.5	1030	1110	828	1410	592	633	1090	1040	1150	1320	838	1310	1250	916	614	1350	1240	1380		577	665	473	889	379	424	757	686	881	936	667	1120	1300	1020	587	2640	2400	2560		0.560194	0.599099	0.571256	0.630496	0.640203	0.669826	0.694495	0.659615	0.766087	0.709091	0.795943
63	1020	1100	808	1450	595	635	1100	1030	1150	1300	818	1340	1240	911	626	1330	1210	1380		587	659	453	909	376	411	746	660	863	921	637	1050	1290	1030	560	2600	2420	2590		0.57549	0.599091	0.560644	0.626897	0.631933	0.647244	0.678182	0.640777	0.750435	0.708462	0.778729
63.5	1040	1090	817	1430	593	645	1130	1020	1200	1280	814	1330	1230	925	602	1320	1220	1410		568	662	466	900	382	411	732	690	831	909	626	1070	1250	1010	570	2600	2420	2550		0.546154	0.607339	0.570379	0.629371	0.644182	0.637209	0.647788	0.676471	0.6925	0.710156	0.769042
64	1010	1060	834	1460	593	645	1080	992	1170	1270	798	1320	1210	915	588	1300	1210	1410		590	645	474	885	374	405	723	675	841	931	614	1020	1260	988	564	2540	2350	2570		0.584158	0.608491	0.568345	0.606164	0.630691	0.627907	0.669444	0.680444	0.718803	0.733071	0.769424
64.5	1010	1080	814	1440	593	623	1060	1010	1180	1270	829	1350	1200	911	592	1340	1240	1370		579	644	447	892	390	398	732	655	827	898	630	1040	1260	984	555	2580	2390	2530		0.573267	0.596296	0.54914	0.619444	0.657673	0.638844	0.690566	0.648515	0.700847	0.707087	0.759952
65	999	1070	810	1450	597	605	1090	1000	1150	1290	815	1300	1200	921	586	1350	1220	1360		562	630	466	880	376	399	718	649	827	918	602	1030	1190	952	533	2600	2350	2580		0.562563	0.588785	0.575309	0.606897	0.629816	0.659504	0.658716	0.649	0.71913	0.711628	0.73865
65.5	1010	1080	817	1420	598	629	1080	1020	1160	1230	826	1300	1180	876	581	1350	1260	1370		574	655	445	879	361	408	696	655	789	847	589	1020	1220	949	554	2570	2370	2580		0.568317	0.606481	0.544676	0.619014	0.603679	0.648649	0.644444	0.642157	0.680172	0.688618	0.713075
66	991	1080	795	1390	591	634	1100	1030	1160	1270	802	1300	1210	873	587	1350	1210	1390		569	630	440	876	348	406	673	633	811	898	615	1000	1180	940	534	2530	2390	2520		0.574168	0.583333	0.553459	0.630216	0.588832	0.640379	0.611818	0.614563	0.699138	0.707087	0.766833
66.5	1010	1060	797	1390	603	625	1090	1010	1150	1220	785	1260	1170	882	591	1330	1230	1410		549	628	426	869	348	408	692	646	812	858	588	997	1180	937	523	2510	2370	2490		0.543564	0.592453	0.534504	0.62518	0.577114	0.6528	0.634862	0.639604	0.706087	0.703279	0.749045
67	1000	1090	825	1390	575	619	1090	1000	1140	1240	793	1300	1170	872	574	1340	1230	1380		573	628	448	874	364	407	704	640	784	871	575	1000	1160	903	527	2550	2390	2510		0.573	0.576147	0.54303	0.628777	0.633043	0.657512	0.645872	0.64	0.687719	0.702419	0.725095
[truncated: 37 more columns]
