# Supplementary material for: Non-invasive and high-throughput interrogation of exon-specific isoform expression
Source: Nat Cell Biol. 2021 Jun 3;23(6):652–63. doi: 10.1038/s41556-021-00678-x (PMC8189919; doi:10.1038/s41556-021-00678-x)
Supplement: Source Data Fig. 3 — Numerical raw data. [file 41556_2021_678_MOESM9_ESM.xlsx]

## Sheet: Fig. 3b
biological replicate #1	WT									IVS10+16
day of differentiation	0	21	31	41	51	61	71	81	91	0	21	31	41	51	61	71	81	91
FLuc technical replicates	4540	257360	42830	455290	1285550	1666630	3200390	1904910	171030	8260	42770	62350	1024070	686710	581790	89800	2140	342190
	4660	284690	45900	432260	1415140	1547880	3499740	1764100	171180	7740	42710	59640	853910	3700	2730	2740	2750	343830
	4940	298540	51610	461280	1436490	1772070	3479680	5940	182150	7980	44880	65760	900350	802370	693990	1103900	509260	339240
MEAN	4713.33	280197	46780	449610	1379060	1.66219e+06	3393270	1834505	174787	7993.33	43453.3	62583.3	926110	744540	637890	1103900	509260	341753
NLuc technical replicates	11350	331430	90400	1135730	3290150	5403360	14557110	14461960	2579670	81330	316000	573910	16481570	8564250	7762760	21126560	9971350	6239890
	11100	375650	97230	922920	3507350	4614180	14989290	16247680	2649440	77460	313960	540700	12106340	11931770	9523390	22002970	10071830	6312060
	13970	351660	104290	1015910	3237010	4726200	13311060	17771180	2724410	86640	378920	675600	13378680	11067100	9817180	18848650	9503890	6090720
MEAN	12140	352913	97306.7	1.02485e+06	3.34484e+06	4914580	14285820	1.61603e+07	2.65117e+06	81810	336293	596737	1.39889e+07	10521040	9.03444e+06	2.06594e+07	9.84902e+06	6.21422e+06
Ratio of biological replicate #1	2.57567	1.25952	2.08009	2.27943	2.42545	2.95668	4.21005	8.80906	15.1681	10.2348	7.73918	9.53507	15.105	14.1309	14.163	18.7149	19.3399	18.1834
biological replicate #2
day of differentiation	0	21	31	41	51	61	71	81	91	0	21	31	41	51	61	71	81	91
FLuc technical replicates	9730	357060	35040	267020	507430	589990	2319630	30140	1166830	2220	39670	76290	1093800	521800	297470	810860	199180	695160
	8350	367620	33580	284020	473850	585070	2078630	2970	1146560	2500	36930	75010	1140580	436430	290890	796440	178330	692650
	5970	399320	35770	291720	502380	583740	2157580	28660	1298990	2260	38100	87240	1234530	430900	305670	883030	184780	697040
MEAN	8016.67	374667	34796.7	280920	494553	586267	2185280	29400	1.20413e+06	2326.67	38233.3	79513.3	1.1563e+06	463043	298010	830110	187430	694950
NLuc technical replicates	41610	426440	76730	574200	2033400	4302260	21826580	344200	13041800	16240	473110	509460	8847450	8511840	2999100	9277950	5526450	11371970
	18330	416240	66490	627360	1712870	3866060	20128930	400480	15495460	18480	427930	491410	9260140	8054690	2739560	8690410	4990900	10014030
	11850	478710	78260	618180	1998300	3890570	20033740	311050	13824740	16360	455600	612160	10945970	9256290	3006730	10241710	4968940	10614950
MEAN	23930	440463	73826.7	606580	1.91486e+06	4019630	2.06631e+07	351910	1.41207e+07	17026.7	452213	537677	9684520	8.60761e+06	2915130	9.40336e+06	5.1621e+06	1.0667e+07
Ratio of biological replicate #2	2.98503	1.17561	2.12166	2.15926	3.87189	6.85632	9.45558	11.9697	11.7269	7.31805	11.8277	6.76209	8.37541	18.5892	9.78199	11.3278	27.5415	15.3493
biological replicate #3
day of differentiation	0	21	31	41	51	61	71	81	91	0	21	31	41	51	61	71	81	91
FLuc technical replicates	5500	126880	455370	1052850	3723270	7812700	10398560	9960910	5337420	13640	74540	526000	1532350	2243370	300760	313980	295060	319420
	8300	123230	456270	1091110	3655940	7757370	11606970	10109210	5678220	13110	68220	549080	1363990	2326580	300070	329140	286640	309920
	9100	131630	503060	1145210	3932300	7930760	6927840	19590	6194900	12920	80600	641310	1694520	2447890	327930	337830	333040	258360
MEAN	7633.33	127247	471567	1096390	3.7705e+06	7833610	9.64446e+06	10035060	5.73685e+06	13223.3	74453.3	572130	1.53029e+06	2339280	309587	326983	304913	295900
NLuc technical replicates	4150	362100	507790	1557200	12279680	13795570	20073320	23338000	9576530	70390	599500	3561470	14947360	50916980	4541390	5070880	4992440	3434830
	8330	329350	470550	1636120	10543970	12015960	21250970	21363080	9876760	64530	527480	3669030	12670490	51992570	4524920	5252040	4666590	3137070
	4960	347270	541340	1518740	11731810	12214840	23831710	25598700	10108820	61580	635750	4271100	16409620	54074150	4613550	5183860	5483150	3034160
MEAN	5813.33	346240	506560	1.57069e+06	1.15185e+07	1.26755e+07	2.17187e+07	23433260	9.85404e+06	65500	587577	3.83387e+06	1.46758e+07	52327900	4.55995e+06	5.16893e+06	5.04739e+06	3202020
Ratio of biological replicate #3	0.761572	2.72101	1.07421	1.4326	3.05489	1.61809	2.25193	2.33514	1.71767	4.95337	7.89188	6.70104	9.59024	22.3692	14.7292	15.8079	16.5535	10.8213
Technical replicates shown in italic suffered from obvious technical errors and were excluded from calculating the mean value of the respective biological replicate at the respective time point.
Relative ratios of each biological replicate normalized to WT day 0	1.22219	0.597658	0.98703	1.08162	1.15091	1.40298	1.99772	4.18001	7.19743	4.85653	3.67234	4.52451	7.1675	6.7053	6.72053	8.88046	9.17702	8.62823
	1.41644	0.557844	1.00675	1.0246	1.83726	3.25341	4.48679	5.67979	5.56456	3.47251	5.61241	3.2087	3.97424	8.82081	4.64168	5.37521	13.0688	7.28343
	0.361376	1.29116	0.509725	0.679786	1.44959	0.767803	1.06857	1.10805	0.815059	2.35043	3.7448	3.17973	4.55069	10.6145	6.98918	7.50106	7.85486	5.13484
Mean biological replicates (normalized)	1	0.815553	0.834503	0.928667	1.47925	1.80807	2.51769	3.65595	4.52568	3.55983	4.34318	3.63765	5.23081	8.71353	6.11713	7.25224	10.0336	7.0155
SD of biological replicates (normalized)	0.561528	0.412365	0.281439	0.217414	0.344138	1.29137	1.76744	2.33049	3.31559	1.25533	1.09978	0.768185	1.70181	1.9568	1.28482	1.76583	2.71044	1.76204

## Sheet: Fig. 3c
FLuc
ITU (µM)	DMSO			0.1			0.25			0.5			1.0
replica	replicate 1	replicate 2	replicate 3	replicate 1	replicate 2	replicate 3	replicate 1	replicate 2	replicate 3	replicate 1	replicate 2	replicate 3	replicate 1	replicate 2	replicate 3
raw RLUs 24h	9410	11790	6870	11060	12660	7590	11410	12110	8820	10250	13310	6760	6080	6870	4280
	10570	12570	7540	11250	13860	7110	11500	12540	7110	10590	10770	6860	5520	6490	4090
	12540	13270	8330	13850	14090	9070	12020	12260	8790	11160	12210	7360	5550	6340	4500
Mean (technical)	10840	12543.3	7580	12053.3	13536.7	7923.33	11643.3	12303.3	8240	10666.7	12096.7	6993.33	5716.67	6566.67	4290
Mean (biological)	10321.1			11171.1			10728.9			9918.89			5524.44
SD (biological)	2522.02			2908.8			2180.56			2632.56			1150.44
raw RLUs 48h	13650	19290	15260	17940	21320	14460	18660	20500	16110	14490	16920	11550	7020	6990	4060
	15030	16740	17300	19700	21310	14810	18800	21760	17730	15020	17500	12330	6680	7100	4590
	19030	23730	17770	22580	23790	19250	20900	20540	17950	17040	21130	12290	7070	7020	4620
Mean (technical)	15903.3	19920	16776.7	20073.3	22140	16173.3	19453.3	20933.3	17263.3	15516.7	18516.7	12056.7	6923.33	7036.67	4423.33
Mean (biological)	17533.3			19462.2			19216.7			15363.3			6127.78
SD (biological)	2112.54			3029.91			1846.41			3232.73			1477.18
raw RLUs 72h	45540	40590	16820	22310	19740	28560	37090	13970	6700	22300	8640	5650	9260	2310	2390
	47840	43980	19910	22440	17720	23910	36090	14650	6300	23720	8670	5390	8160	2200	2060
	46230	50390	18790	20150	19020	28370	38760	14540	6340	26230	8040	5560	8990	2350	1950
Mean (technical)	46536.7	44986.7	18506.7	21633.3	18826.7	26946.7	37313.3	14386.7	6446.67	24083.3	8450	5533.33	8803.33	2286.67	2133.33
Mean (biological)	36676.7			22468.9			19382.2			12688.9			4407.78
SD (biological)	15754.8			4123.98			16028.2			9975.06			3807.43
NLuc
ITU (µM)	DMSO			0.1			0.25			0.5			1.0
replica	replicate 1	replicate 2	replicate 3	replicate 1	replicate 2	replicate 3	replicate 1	replicate 2	replicate 3	replicate 1	replicate 2	replicate 3	replicate 1	replicate 2	replicate 3
raw RLUs 24h	10910	13710	6940	14890	12460	7520	14240	14940	9100	10030	10560	6120	9060	7930	4560
	8740	12310	4830	10470	10820	6750	11900	12940	6610	11090	10710	7130	7230	9230	4930
	9220	13540	6370	11300	11770	6690	9460	11640	6420	12070	12980	7670	8400	8320	5830
Mean (technical)	9623.33	13186.7	6046.67	12220	11683.3	6986.67	11866.7	13173.3	7376.67	11063.3	11416.7	6973.33	8230	8493.33	5106.67
Mean (biological)	9618.89			10296.7			10805.6			9817.78			7276.67
SD (biological)	3570			2879.08			3040.53			2469.69			1883.88
raw RLUs 48h	15220	22630	18650	26060	20870	17480	18940	33090	6550	28180	22770	23330	23430	18320	11370
	17160	17650	21980	27410	27980	14710	23620	39950	9230	28610	29700	16490	19590	21170	10470
	23960	14430	19320	26900	23050	15930	11410	39670	7960	27980	34740	21990	24200	20640	4700
Mean (technical)	18780	18236.7	19983.3	26790	23966.7	16040	17990	37570	7913.33	28256.7	29070	20603.3	22406.7	20043.3	8846.67
Mean (biological)	19000			22265.6			21157.8			25976.7			17098.9
SD (biological)	893.874			5573.24			15080			4671.18			7243.67
raw RLUs 72h	11190	19070	14910	15630	11630	16760	20430	26520	7890	61180	8220	8510	15590	8020	7610
	39090	46570	17890	38990	25440	39670	76140	25010	8110	55060	8230	8470	25040	6850	8870
	54170	35310	15070	39130	31220	29800	65350	14780	6480	37920	11010	7740	34750	4870	6800
Mean (technical)	34816.7	33650	15956.7	31250	22763.3	28743.3	53973.3	22103.3	7493.33	51386.7	9153.33	8240	25126.7	6580	7760
Mean (biological)	28141.1			27585.6			27856.7			22926.7			13155.6
SD (biological)	10568.1			4360.19			23768.1			24651.3			10384.1
NLuc/FLuc
ITU (µM)	DMSO			0.1			0.25			0.5			1.0
replica	replicate 1	replicate 2	replicate 3	replicate 1	replicate 2	replicate 3	replicate 1	replicate 2	replicate 3	replicate 1	replicate 2	replicate 3	replicate 1	replicate 2	replicate 3
NLuc/FLuc 24h	1.1594	1.16285	1.01019	1.34629	0.984202	0.990777	1.24803	1.23369	1.03175	0.978537	0.793388	0.905325	1.49013	1.15429	1.06542
	0.826868	0.979316	0.640584	0.930667	0.780664	0.949367	1.03478	1.0319	0.929677	1.04721	0.994429	1.03936	1.30978	1.42219	1.20538
	0.735247	1.02035	0.764706	0.815884	0.835344	0.737596	0.787022	0.949429	0.730375	1.08154	1.06306	1.04212	1.51351	1.3123	1.29556
Mean (technical)	0.907174	1.05417	0.80516	1.03095	0.866737	0.89258	1.02328	1.07167	0.897266	1.03576	0.950293	0.995601	1.43781	1.29626	1.18879
Mean (biological)	0.922168			0.930088			0.997405			0.993886			1.30762
SD (biological)	0.125181			0.0882977			0.0900358			0.0427611			0.1249
Normalized Mean (technical)	0.98374	1.14314	0.873116	1.11796	0.93989	0.967915	1.10964	1.16212	0.972996	1.12318	1.0305	1.07963	1.55916	1.40567	1.28912
NormalizedMean (biological)	1			1.00859			1.08159			1.07777			1.41798
Normalized SD (biological)	0.135746			0.0957501			0.0976349			0.0463702			0.135442
NLuc/FLuc 48h	1.11502	1.17315	1.22215	1.45262	0.978893	1.20885	1.01501	1.61415	0.40658	1.94479	1.34574	2.01991	3.33761	2.62089	2.80049
	1.14172	1.05436	1.27052	1.39137	1.313	0.993248	1.25638	1.83594	0.520587	1.90479	1.69714	1.33739	2.93263	2.98169	2.28105
	1.25906	0.608091	1.08723	1.19132	0.968894	0.827532	0.545933	1.93135	0.443454	1.64202	1.64411	1.78926	3.42291	2.94017	1.01732
Mean (technical)	1.17193	0.9452	1.1933	1.3451	1.08693	1.00988	0.939107	1.79381	0.456873	1.83053	1.56233	1.71552	3.23105	2.84758	2.03295
Mean (biological)	1.10348			1.1473			1.06326			1.7028			2.70386
SD (biological)	0.137488			0.175579			0.677062			0.134553			0.611844
Normalized Mean (technical)	1.27085	1.02498	1.29401	1.45863	1.17867	1.09511	1.01837	1.94521	0.495434	1.98503	1.69419	1.86031	3.50376	3.08792	2.20453
NormalizedMean (biological)	1.19661			1.24414			1.15301			1.84651			2.93207
Normalized SD (biological)	0.149092			0.190398			0.734207			0.14591			0.663484
NLuc/FLuc 72h	0.245718	0.46982	0.886445	0.700583	0.589159	0.586835	0.550822	1.89835	1.17761	2.7435	0.951389	1.50619	1.68359	3.47186	3.1841
	0.817099	1.05889	0.898543	1.73752	1.43567	1.65914	2.10973	1.70717	1.2873	2.32125	0.94925	1.57143	3.06863	3.11364	4.30583
	1.17175	0.700734	0.802022	1.94194	1.64143	1.05041	1.68602	1.01651	1.02208	1.44567	1.3694	1.39209	3.86541	2.07234	3.48718
Mean (technical)	0.994424	0.879812	0.850283	1.83973	1.53855	1.35477	1.89787	1.36184	1.15469	1.88346	1.15933	1.48176	3.46702	2.59299	3.8965
Mean (biological)	0.908173			1.57768			1.47147			1.50818			3.31884
SD (biological)	0.0761409			0.244836			0.383527			0.362789			0.664271
Normalized Mean (technical)	1.07835	0.95407	0.922048	1.995	1.6684	1.46912	2.05805	1.47678	1.25215	2.04243	1.25718	1.60682	3.75964	2.81184	4.22537
NormalizedMean (biological)	0.984824			1.71084			1.59566			1.63547			3.59895
Normalized SD (biological)	0.0825673			0.2655			0.415897			0.393409			0.720336
	Note: The line of technical replicates shown in italic suffered from a pipetting error and were excluded from calculating the mean value of the respective biological replicate at the respective time point.
