# Supplementary material for: Non-invasive and high-throughput interrogation of exon-specific isoform expression
Source: Nat Cell Biol. 2021 Jun 3;23(6):652–63. doi: 10.1038/s41556-021-00678-x (PMC8189919; doi:10.1038/s41556-021-00678-x)
Supplement: Source Data Fig. 4 — Numerical raw data. [file 41556_2021_678_MOESM10_ESM.xlsx]

## Sheet: Fig. 4b
FLuc	uninduced	induced	induced + 1022	induced + 13dcyt+ 1022	induced + 13dcyt+ 10	induced + 13dnuc+ 1022	induced + 13dnuc+ 10
raw RLUs	27410	304920	273140	272900	236990	282970	123520
	29410	300400	298070	250080	242560	278660	103510
	30210	329340	319950	261080	235090	264660	147200
norm. RLUs	0.0879785	0.978709	0.876704	0.875933	0.760672	0.908255	0.396465
	0.094398	0.964201	0.956722	0.802688	0.77855	0.894422	0.332238
	0.0969657	1.05709	1.02695	0.837995	0.754574	0.849485	0.472471
Mean	0.0931141	1	0.953459	0.838872	0.764599	0.884054	0.400392
SD	0.00462913	0.0499709	0.0751767	0.0366308	0.0124613	0.0307261	0.0701988
NLuc
raw RLUs	32200	497390	416220	392840	269420	332690	77160
	36300	485650	456250	327300	244950	307310	63210
	36160	471950	434320	344150	246750	290590	96790
norm. RLUs	0.0663922	1.02555	0.858191	0.809985	0.555509	0.685963	0.159094
	0.0748459	1.00135	0.940728	0.67485	0.505055	0.633633	0.130331
	0.0745572	0.973099	0.895511	0.709593	0.508766	0.599159	0.199568
Mean	0.0719318	1	0.898144	0.731476	0.52311	0.639585	0.162998
SD	0.00479957	0.0262529	0.0413312	0.0701749	0.0281195	0.0437074	0.0347835
NLuc/FLuc	1.17475	1.63121	1.52383	1.4395	1.13684	1.17571	0.624676
	1.23427	1.61668	1.53068	1.30878	1.00985	1.10281	0.610666
	1.19695	1.43302	1.35746	1.31818	1.0496	1.09797	0.657541
norm. NLuc/FLuc	0.752901	1.04545	0.976627	0.922578	0.728603	0.753512	0.400356
	0.791047	1.03613	0.981015	0.838799	0.647216	0.706794	0.391376
	0.767129	0.918422	0.869999	0.844822	0.672688	0.703693	0.421419
Mean	0.770359	1	0.942547	0.868733	0.682836	0.721333	0.404383
SD	0.0192773	0.0708017	0.0628667	0.0467283	0.0416314	0.027911	0.0154209
	Numeric values in bold are shown in Figures

## Sheet: Fig. 4d
FLuc	uninduced	induced	induced + 10	induced + 19-10	induced + 29-10	induced + 10-11	induced + 9-11	induced + 1-4	induced + 9	induced + 10 + 13dNLS	induced + 19-10 + 13dNLS	induced + 29-10 + 13dNLS	induced + 10-11 + 13dNLS	induced + 9-11 + 13dNLS	induced + 1-4 + 13dNLS	induced + 9 + 13dNLS
raw RLUs	25010	312650	329770	376420	351610	374200	366920	344510	381100	131950	255240	165940	275790	113580	207810	74000
	27900	321200	343790	393900	351290	373640	345710	349970	388250	127000	282880	170150	295340	100310	192690	78840
	31720	307280	333500	381390	393660	408300	380850	373080	377620	148490	319680	183490	357940	126880	212240	102010
norm. RLUs	0.0797233	0.996621	1.05119	1.1999	1.12081	1.19282	1.16962	1.09818	1.21482	0.420611	0.813618	0.52896	0.879124	0.362054	0.662427	0.235887
	0.0889356	1.02388	1.09588	1.25562	1.11979	1.19104	1.10201	1.11558	1.23761	0.404832	0.901725	0.54238	0.941443	0.319754	0.61423	0.251315
	0.101112	0.979503	1.06308	1.21574	1.25485	1.30152	1.21402	1.18925	1.20372	0.473335	1.01903	0.584903	1.14099	0.40445	0.676548	0.325173
Mean	0.0899238	1	1.07005	1.22375	1.16515	1.22846	1.16188	1.13434	1.21872	0.432926	0.911458	0.552081	0.987186	0.362086	0.651068	0.270791
SD	0.0107288	0.0223782	0.0231465	0.0287111	0.0776847	0.0632791	0.0564064	0.0483455	0.0172757	0.0358734	0.103052	0.0292062	0.136795	0.042348	0.0326752	0.0477233
NLuc
raw RLUs	38540	629760	789810	828590	785780	811660	866550	745330	867010	106130	200120	237960	163980	745140	452240	117610
	39740	619170	783300	821720	785740	795940	781830	767860	835610	102910	238220	238630	171590	708120	423240	118250
	44590	588640	726550	759680	807340	800530	792140	758250	733950	115890	255870	247580	175160	768980	415240	145710
norm. RLUs	0.0629201	1.02814	1.28944	1.35275	1.28286	1.32511	1.41472	1.21682	1.41547	0.173267	0.326714	0.388491	0.267712	1.21651	0.738323	0.192009
	0.0648792	1.01085	1.27881	1.34153	1.28279	1.29944	1.27641	1.2536	1.36421	0.16801	0.388916	0.389585	0.280136	1.15607	0.690978	0.193054
	0.0727972	0.961008	1.18616	1.24025	1.31806	1.30694	1.29324	1.23791	1.19824	0.189201	0.417731	0.404197	0.285965	1.25543	0.677917	0.237885
Mean	0.0668655	1	1.25147	1.31151	1.29457	1.3105	1.32812	1.23611	1.32597	0.176826	0.377787	0.394091	0.277938	1.20934	0.702406	0.207649
SD	0.0052296	0.0348568	0.0568084	0.0619695	0.0203408	0.0131971	0.0754669	0.0184572	0.113552	0.0110347	0.0465178	0.0087689	0.00932268	0.0500666	0.0317832	0.02619
NLuc/FLuc	1.54098	2.01427	2.39503	2.20124	2.23481	2.16905	2.36169	2.16345	2.27502	0.80432	0.784046	1.43401	0.594583	6.56049	2.17622	1.58932
	1.42437	1.92768	2.27843	2.08611	2.23673	2.13023	2.26152	2.19407	2.15225	0.810315	0.842124	1.40247	0.580991	7.05932	2.19648	1.49987
	1.40574	1.91565	2.17856	1.99187	2.05086	1.96064	2.07993	2.03241	1.94362	0.780457	0.800394	1.34928	0.489356	6.06069	1.95646	1.42839
norm. NLuc/FLuc	0.789224	1.03162	1.22663	1.12738	1.14457	1.11089	1.20955	1.10802	1.16517	0.411937	0.401554	0.734438	0.304519	3.35999	1.11456	0.813982
	0.729501	0.987272	1.16691	1.06842	1.14555	1.09101	1.15825	1.12371	1.10229	0.415008	0.431299	0.718283	0.297558	3.61547	1.12494	0.768169
	0.719957	0.98111	1.11576	1.02015	1.05036	1.00415	1.06525	1.04091	0.995437	0.399716	0.409927	0.691044	0.250627	3.10402	1.00202	0.731558
Mean	0.746227	1	1.16977	1.07198	1.11349	1.06869	1.14435	1.09088	1.08763	0.408887	0.41426	0.714588	0.284235	3.35983	1.08051	0.771236
SD	0.0375407	0.0275548	0.055489	0.0537029	0.054679	0.0567638	0.07315	0.0439812	0.0858081	0.00808957	0.0153385	0.0219319	0.0293129	0.255727	0.0681734	0.0412974
	Numeric values in bold are shown in Figures
