# Supplementary material for: Non-invasive and high-throughput interrogation of exon-specific isoform expression
Source: Nat Cell Biol. 2021 Jun 3;23(6):652–63. doi: 10.1038/s41556-021-00678-x (PMC8189919; doi:10.1038/s41556-021-00678-x)
Supplement: Source Data Fig. 5 — Numerical raw data. [file 41556_2021_678_MOESM11_ESM.xlsx]

## Sheet: Fig. 5b
FLuc	uninduced	induced	induced + 1013d	induced + 1013d+ 13dNLS	induced + 1013b	induced + 1013b+ 13bNES	induced + AAVS1amiRNA	induced + 9-10amiRNA	induced + 10-11amiRNA	induced + 3'-UTRamiRNA
raw RLUs	24800	198670	210880	88770	237320	173540	177560	178590	26460	54640
	25150	191140	191620	84940	206520	166010	159830	186420	28720	67320
	25260	199390	206820	97650	246670	187730	194820	178950	34630	68420
norm. RLUs	0.126273	1.01156	1.07373	0.451986	1.20835	0.883605	0.904073	0.909318	0.134725	0.278208
	0.128055	0.973218	0.975662	0.432485	1.05153	0.845265	0.813798	0.949185	0.146232	0.34277
	0.128615	1.01522	1.05305	0.4972	1.25596	0.955855	0.991955	0.911151	0.176324	0.348371
Mean	0.127648	1	1.03415	0.460557	1.17195	0.894908	0.903276	0.923218	0.152427	0.323116
SD	0.00122306	0.0232663	0.0516943	0.0331979	0.106967	0.0561551	0.0890811	0.0225071	0.0214801	0.0389925
NLuc
raw RLUs	17710	189470	204660	32870	222520	51310	193290	14960	34060	66230
	18060	179800	205300	34730	220900	48970	191980	15260	32200	83600
	17230	182540	210630	41470	241640	57180	210640	15980	34530	80600
norm. RLUs	0.0962831	1.03008	1.11267	0.178703	1.20976	0.278955	1.05085	0.0813323	0.185172	0.36007
	0.098186	0.97751	1.11615	0.188815	1.20096	0.266233	1.04373	0.0829633	0.17506	0.454504
	0.0936735	0.992407	1.14512	0.225458	1.31371	0.310868	1.14518	0.0868777	0.187728	0.438194
Mean	0.0960476	1	1.12464	0.197659	1.24148	0.285352	1.07992	0.0837245	0.182653	0.417589
SD	0.00226542	0.0270963	0.0178197	0.0246002	0.0627122	0.0229948	0.0566271	0.00284997	0.00669886	0.0504767
NLuc/FLuc	0.714113	0.953692	0.970505	0.370283	0.937637	0.295667	1.08859	0.0837673	1.28723	1.21212
	0.718091	0.940672	1.07139	0.408877	1.06963	0.294982	1.20115	0.0818582	1.12117	1.24183
	0.682106	0.915492	1.01842	0.42468	0.979608	0.304586	1.0812	0.0892987	0.997112	1.17802
norm. NLuc/FLuc	0.762437	1.01823	1.03618	0.39534	1.00109	0.315675	1.16226	0.0894358	1.37433	1.29414
	0.766685	1.00433	1.14389	0.436546	1.14201	0.314944	1.28243	0.0873975	1.19704	1.32587
	0.728264	0.977444	1.08734	0.453418	1.0459	0.325198	1.15437	0.0953416	1.06459	1.25774
Mean	0.752462	1	1.08914	0.428435	1.063	0.318605	1.19969	0.090725	1.21199	1.29258
SD	0.0210632	0.0207339	0.0538794	0.0298767	0.0720021	0.0057209	0.0717701	0.00412593	0.155413	0.0340918
	Numeric values in bold are shown in Figures

## Sheet: Fig. 5e
FLuc	uninduced	induced	induced + 10	induced + SD	induced + 10 + 13dNLS	induced + 10 + d13dNLS	induced + 10 + d13dNLSSR-rich	induced + 10 + d13dNLSG-rich	induced + SD + 13dNLS	induced + SD + d13dNLS	induced + SD + d13dNLSSR-rich	induced + SD + d13dNLSG-rich
raw RLUs	47710	349840	387210	384770	151530	357710	379320	396470	109040	433200	431360	364320
	46970	374430	413920	421500	160330	371500	405260	410760	107350	411210	451550	396570
	42960	430350	408870	421520	165880	381630	406020	407400	93000	378670	466360	358290
norm. RLUs	0.123963	0.908974	1.00607	0.999732	0.393714	0.929423	0.985571	1.03013	0.283314	1.12557	1.12078	0.946597
	0.12204	0.972866	1.07547	1.09517	0.416579	0.965253	1.05297	1.06726	0.278923	1.06843	1.17324	1.03039
	0.111621	1.11816	1.06235	1.09522	0.430999	0.991573	1.05494	1.05853	0.241638	0.983882	1.21172	0.93093
Mean	0.119208	1	1.04796	1.06337	0.413764	0.962083	1.03116	1.05197	0.267958	1.05929	1.16858	0.969306
SD	0.00664042	0.1072	0.0368684	0.0551139	0.0188012	0.0311962	0.0394951	0.0194134	0.0228996	0.0712821	0.0456482	0.0534781
NLuc
raw RLUs	83800	936560	938380	990860	151120	1088170	1793420	1390430	189090	1047400	1129760	710510
	96410	1039910	1233450	1223940	187700	1399390	1820650	1112490	148010	818940	1010900	636890
	90820	1245110	1223310	1214670	190980	1383930	1856380	1215640	145200	831500	1067940	597700
norm. RLUs	0.0780362	0.872143	0.873838	0.922709	0.140726	1.01333	1.67007	1.2948	0.176084	0.97536	1.05206	0.661641
	0.0897789	0.968385	1.14861	1.13976	0.17479	1.30314	1.69543	1.03597	0.13783	0.762613	0.94137	0.593085
	0.0845734	1.15947	1.13917	1.13113	0.177844	1.28874	1.7287	1.13203	0.135213	0.77431	0.994487	0.55659
Mean	0.0841295	1	1.05387	1.06453	0.164453	1.20174	1.69806	1.15427	0.149709	0.837428	0.995971	0.603772
SD	0.00588391	0.14625	0.155987	0.122897	0.0206053	0.163327	0.0294037	0.130837	0.0228791	0.119596	0.0553573	0.0533347
NLuc/FLuc	1.75645	2.67711	2.42344	2.5752	0.997294	3.04205	4.72799	3.50702	1.73413	2.41782	2.61907	1.95024
	2.05259	2.77731	2.97992	2.90377	1.17071	3.76686	4.49255	2.70837	1.37876	1.99154	2.23873	1.606
	2.11406	2.89325	2.99193	2.88164	1.15131	3.62637	4.57214	2.9839	1.56129	2.19584	2.28995	1.6682
norm. NLuc/FLuc	0.631234	0.962104	0.870939	0.92548	0.358409	1.09325	1.69915	1.26036	0.623216	0.86892	0.941244	0.700879
	0.737662	0.998116	1.07093	1.04356	0.420732	1.35374	1.61454	0.973338	0.495501	0.715722	0.804559	0.577165
	0.759754	1.03978	1.07524	1.03561	0.413761	1.30325	1.64314	1.07236	0.561099	0.789146	0.822965	0.599521
Mean	0.70955	1	1.0057	1.00155	0.397634	1.25008	1.65228	1.10202	0.559939	0.791262	0.856256	0.625855
SD	0.0687172	0.0388727	0.11673	0.0659991	0.034148	0.138143	0.0430395	0.145792	0.0638652	0.0766212	0.0741746	0.065927
	Numeric values in bold are shown in Figures
