# Supplementary material for: Non-invasive and high-throughput interrogation of exon-specific isoform expression
Source: Nat Cell Biol. 2021 Jun 3;23(6):652–63. doi: 10.1038/s41556-021-00678-x (PMC8189919; doi:10.1038/s41556-021-00678-x)
Supplement: Source Data Fig. 6 — Numerical raw data. [file 41556_2021_678_MOESM12_ESM.xlsx]

## Sheet: Fig. 6c and Fig 7a
		before sele (BC3)	without sele (BC1)	with 3 µg/ml (BC2)	with 5 µg/mL (BC4)		before sele (BC3)	without sele (BC1)	with 3 µg/ml (BC2)	with 5 µg/mL (BC4)	before sele (BC3)	without sele (BC1)	with 3 µg/ml (BC2)	with 5 µg/mL (BC4)
Fig. 6c and Fig. 7a	SUM OF READS per condition>	14603477	17381990	12198632	12540501	Median>	157	184	71	21
Gene ID	sgRNA	reads per gene					reads weighted to total reads of fractional condition of NGS and normalized to median				reads weighted to total reads of fractional condition of NGS and normalized to median, and normalized to pre-selection reads as last step
Non-Targeting Control-1000	TTTTTCTCACCCGATGAATC	153	114	75	22		1.16664	0.882827	1.05634	1.07698	1	0.756726	0.905453	0.923146
Non-Targeting Control-999	TTTTTAATACAAGGTAATCT	41	68	21	9		0.312629	0.526598	0.295775	0.440582	1	1.68442	0.946088	1.40928
Non-Targeting Control-998	TTTTGACTCTAATCACCGGT	354	413	248	35		2.69929	3.19831	3.49296	1.71338	1	1.18487	1.29403	0.634752
Non-Targeting Control-997	TTTTACCTTGTTCACATGGA	304	356	387	42		2.31803	2.7569	5.4507	2.05605	1	1.18933	2.35144	0.886982
C3orf17	TTTGTTTGGATTGCTTCAAG	170	143	112	9		1.29627	1.10741	1.57746	0.440582	1	0.854303	1.21693	0.339885
HSPB11	TTTGTTTCCACAAACATGTA	204	261	60	56		1.55552	2.02121	0.84507	2.7414	1	1.29938	0.543272	1.76237
STAB2	TTTGTTTCATCACATCGATG	80	126	21	15		0.610008	0.975756	0.295775	0.734304	1	1.59958	0.48487	1.20376
C1orf137	TTTGTTGGCCACATCTACGG	76	59	11	0		0.579508	0.456901	0.15493	0	1	0.788431	0.267347	0
RPL10L	TTTGTTGGCACAAATACGGG	41	68	14	2		0.312629	0.526598	0.197183	0.0979072	1	1.68442	0.630725	0.313174
CCDC53	TTTGTTGGATACGAAGTGAA	163	208	69	21		1.24289	1.61077	0.971831	1.02803	1	1.29599	0.781912	0.827124
LIPH	TTTGTTGGAGAGATGTACGA	71	79	18	40		0.541382	0.611783	0.253521	1.95814	1	1.13004	0.468285	3.61693
ZNF776	TTTGTTGCTAAACGGTATTG	212	300	380	27		1.61652	2.32323	5.35211	1.32175	1	1.43718	3.31088	0.817649
MTG1	TTTGTTGCAGATCATCCCGA	183	253	178	23		1.39539	1.95926	2.50704	1.12593	1	1.40409	1.79666	0.806893
POLR2J3	TTTGTTGATGGTGAATAAAC	32	30	163	3		0.244003	0.232323	2.29577	0.146861	1	0.95213	9.40879	0.60188
CDC42SE1	TTTGTTCACCTGACTCACAT	15	24	9	10		0.114376	0.185858	0.126761	0.489536	1	1.62497	1.10827	4.28004
PPP4R2	TTTGTTATTGCAGAATGTGA	41	44	36	0		0.312629	0.34074	0.507042	0	1	1.08992	1.62187	0
TMEM181	TTTGTTATGAATGTACATCG	115	109	337	0		0.876886	0.844106	4.74648	0	1	0.962617	5.41288	0
RPL4	TTTGTTAGGTCATCGTATTG	173	230	49	26		1.31914	1.78114	0.690141	1.27279	1	1.35023	0.523174	0.964864
AFTPH	TTTGTTAGAATCTCCAGACA	160	124	41	21		1.22002	0.960267	0.577465	1.02803	1	0.787094	0.473326	0.842633
EHBP1	TTTGTTACAGGATCCTCATG	261	263	98	23		1.99015	2.0367	1.38028	1.12593	1	1.02339	0.693556	0.565752
ATXN1L	TTTGTTAAATGAGTGGGCCG	333	273	176	49		2.53916	2.11414	2.47887	2.39873	1	0.832614	0.976258	0.944693
ORMDL1	TTTGTTAAAGTCCAAGCAAC	147	241	33	27		1.12089	1.86633	0.464789	1.32175	1	1.66504	0.414661	1.17919
PARP8	TTTGTGTTGTGCTCACATCG	341	457	470	63		2.60016	3.53905	6.61972	3.08408	1	1.36109	2.54589	1.18611
C5orf38	TTTGTGTTGTCAAAACACTG	42	55	46	0		0.320254	0.425925	0.647887	0	1	1.32996	2.02304	0
IL1R1	TTTGTGTTGATGAATCCTGG	252	271	102	90		1.92152	2.09865	1.43662	4.40582	1	1.09218	0.747646	2.29288
ZNF699	TTTGTGTTCTGTGAGCGATG	350	414	116	48		2.66878	3.20605	1.6338	2.34977	1	1.20132	0.61219	0.880465
ZNF816	TTTGTGTGAATGAAGAATGG	234	245	67	0		1.78427	1.8973	0.943662	0	1	1.06335	0.528878	0
EME1	TTTGTGTCCATGATCGACAA	85	150	50	0		0.648133	1.16161	0.704225	0	1	1.79225	1.08654	0
JRKL	TTTGTGTAAACCTGTTGCAT	163	270	108	62		1.24289	2.09091	1.52113	3.03512	1	1.68229	1.22386	2.44199
PRPF38A	TTTGTGGGTGGCGTCTATGG	47	23	0	27		0.35838	0.178114	0	1.32175	1	0.496998	0	3.68812
SH3D21	TTTGTGGAATTGCTGGACAG	57	83	41	17		0.434631	0.64276	0.577465	0.832211	1	1.47886	1.32863	1.91475
BRINP1	TTTGTGGAAAGACACCGTCA	96	133	39	3		0.73201	1.02996	0.549296	0.146861	1	1.40704	0.750394	0.200627
CDH12	TTTGTGCTGGAAGAATACGT	40	27	21	13		0.305004	0.209091	0.295775	0.636397	1	0.685534	0.96974	2.08652
IRGQ	TTTGTGCTACCGGCGAACTG	330	360	311	86		2.51628	2.78787	4.38028	4.21001	1	1.10793	1.74077	1.67311
PTPN12	TTTGTGCCATAGATTATACG	67	141	377	9		0.510882	1.09192	5.30986	0.440582	1	2.13732	10.3935	0.862396
KBTBD4	TTTGTGCCACCAGATCACTG	127	65	31	9		0.968388	0.503366	0.43662	0.440582	1	0.519798	0.450873	0.454965
DPCD	TTTGTGCATAGGGAGAAGGA	202	215	267	80		1.54027	1.66498	3.76056	3.91629	1	1.08097	2.4415	2.5426
CDC42SE2	TTTGTGCATACAGCTCATGT	176	284	86	95		1.34202	2.19932	1.21127	4.65059	1	1.63882	0.902572	3.46537
CTCF	TTTGTGCAGTTATGCCAGCA	334	286	60	28		2.54678	2.21481	0.84507	1.3707	1	0.86965	0.331819	0.538208
CUTC	TTTGTGATGATTCGGCCACG	109	148	48	0		0.831136	1.14613	0.676056	0	1	1.37899	0.813413	0
TNC	TTTGTGATGACGGCTACACA	225	224	84	28		1.71565	1.73468	1.1831	1.3707	1	1.01109	0.689593	0.798941
ZMPSTE24	TTTGTGATAGAAGAAAAACA	9	18	29	0		0.0686259	0.139394	0.408451	0	1	2.03121	5.95185	0
CNOT6	TTTGTGATAAATATGCGACC	70	59	9	0		0.533757	0.456901	0.126761	0	1	0.85601	0.237487	0
NRBF2	TTTGTGAGATGTCTGAAGAT	170	233	644	64		1.29627	1.80437	9.07042	3.13303	1	1.39198	6.99734	2.41696
FCN3	TTTGTGACATGGACACCGAG	91	125	41	15		0.693884	0.968012	0.577465	0.734304	1	1.39506	0.832221	1.05825
C5orf63	TTTGTGAATAAGGTCAACAC	28	39	1	0		0.213503	0.30202	0.0140845	0	1	1.41459	0.0659687	0
ARV1	TTTGTGAAGCATACCTGAGG	29	76	11	0		0.221128	0.588551	0.15493	0	1	2.66159	0.700633	0
PPIP5K2	TTTGTGAAAGGTTTATACAG	40	51	16	27		0.305004	0.394949	0.225352	1.32175	1	1.2949	0.73885	4.33354
AMTN	TTTGTCTTCTAGGATCAACT	91	103	25	8		0.693884	0.797642	0.352113	0.391629	1	1.14953	0.507452	0.564401
ASPDH	TTTGTCTGGAATCGTGACCC	175	214	78	32		1.33439	1.65724	1.09859	1.56651	1	1.24194	0.82329	1.17395
WBSCR16	TTTGTCTGCTAGGTCGCCTG	189	135	50	57		1.44114	1.04545	0.704225	2.79035	1	0.725433	0.488657	1.93621
AHSA1	TTTGTCTGATGAAAACAGCG	162	271	59	0		1.23527	2.09865	0.830986	0	1	1.69895	0.672718	0
GTF2H4	TTTGTCTCTAGTACTGAACC	291	284	79	14		2.2189	2.19932	1.11268	0.68535	1	0.991175	0.501453	0.308869
GTF2B	TTTGTCTACCATGATTGGCA	139	125	18	0		1.05989	0.968012	0.253521	0	1	0.913314	0.239196	0
SYNJ2	TTTGTCGCTTGTATCGTAGG	224	469	389	70		1.70802	3.63198	5.47887	3.42675	1	2.12642	3.20773	2.00627
LMO3	TTTGTCGCAGAGACTATCTG	205	314	48	21		1.56315	2.43165	0.676056	1.02803	1	1.55561	0.432497	0.657665
KRTDAP	TTTGTCGATGTTCAGGAACG	182	229	862	158		1.38777	1.7734	12.1408	7.73467	1	1.27788	8.74847	5.57346
KRTAP11-1	TTTGTCGAGAGCAAGTCACC	98	90	147	8		0.74726	0.696968	2.07042	0.391629	1	0.932699	2.77069	0.524086
C17orf98	TTTGTCCTTGCCCGAAGATG	213	252	327	17		1.62415	1.95151	4.60563	0.832211	1	1.20156	2.83573	0.512399
C2orf66	TTTGTCCTCATTTCTTACTG	168	138	74	21		1.28102	1.06868	1.04225	1.02803	1	0.834247	0.813614	0.802507
ATAD3A	TTTGTCCCAGTCTGTCACAA	292	500	242	51		2.22653	3.87205	3.40845	2.49663	1	1.73905	1.53084	1.12131
SMARCD1	TTTGTCCAGTTCAATCACCA	114	135	18	6		0.869261	1.04545	0.253521	0.293721	1	1.20269	0.291651	0.337898
DEFB103A	TTTGTCATTGCAGGTCATGG	206	251	83	43		1.57077	1.94377	1.16901	2.105	1	1.23746	0.74423	1.34011
GPN3	TTTGTCATGATGTTGACTTG	239	450	107	83		1.8224	3.48484	1.50704	4.06315	1	1.91223	0.826955	2.22956
TLR5	TTTGTCATATAACCTTCTGG	49	70	25	0		0.37363	0.542086	0.352113	0	1	1.45087	0.94241	0
DLG5	TTTGTCACTAAAGTGGACAA	118	139	46	29		0.899762	1.07643	0.647887	1.41965	1	1.19635	0.720065	1.57781
C9orf3	TTTGTCACGGGAATATGGCA	354	377	117	11		2.69929	2.91952	1.64789	0.538489	1	1.08159	0.61049	0.199493
MAP2	TTTGTCACCAGAGATATGCG	166	244	117	38		1.26577	1.88956	1.64789	1.86024	1	1.49282	1.30189	1.46965
RABL3	TTTGTCACCAAGACTCCAGT	102	182	233	24		0.77776	1.40942	3.28169	1.17489	1	1.81216	4.21941	1.5106
IL6	TTTGTCAATTCGTTCTGAAG	157	115	70	0		1.19714	0.890571	0.985915	0	1	0.743915	0.823559	0
SHC1	TTTGTCAATAAGCCCACGCG	186	209	297	61		1.41827	1.61852	4.1831	2.98617	1	1.14119	2.94944	2.1055
ANKRD35	TTTGTCAAGACCGGTCATGG	107	163	33	12		0.815886	1.26229	0.464789	0.587443	1	1.54714	0.569674	0.720007
RGS20	TTTGTCAAATGACTGAGCCC	245	294	96	26		1.86815	2.27676	1.35211	1.27279	1	1.21873	0.723771	0.681312
ZNF253	TTTGTATGTTCTCTGGCCAA	212	390	110	56		1.61652	3.0202	1.5493	2.7414	1	1.86833	0.958414	1.69586
DRAM1	TTTGTATCTTGTATACATCG	203	239	310	42		1.5479	1.85084	4.3662	2.05605	1	1.19571	2.82073	1.32829
OR4C15	TTTGTATCATGGAATGCAAG	59	47	20	0		0.449881	0.363972	0.28169	0	1	0.809042	0.626144	0
SPG11	TTTGTATAGCTGTAGTAGGG	106	151	85	16		0.80826	1.16936	1.19718	0.783257	1	1.44676	1.48118	0.969065
MPZL3	TTTGTATACATTTCCAACCC	193	180	62	3		1.47164	1.39394	0.873239	0.146861	1	0.947197	0.593377	0.0997937
CDC25A	TTTGTAGTTCTCATGACGAG	241	214	75	100		1.83765	1.65724	1.05634	4.89536	1	0.901824	0.574831	2.66392
POPDC3	TTTGTAGTAGGTTTCATGGG	101	132	40	6		0.770135	1.02222	0.56338	0.293721	1	1.32733	0.731534	0.38139
SPDL1	TTTGTAGGTGGAAGATCGAA	113	72	7	0		0.861636	0.557575	0.0985915	0	1	0.647111	0.114424	0
UBR1	TTTGTAGGCTGTATATGACG	214	315	1099	122		1.63177	2.43939	15.4789	5.97234	1	1.49493	9.48593	3.66003
ETV3L	TTTGTAGGCCCAATCAGGGA	178	235	42	20		1.35727	1.81986	0.591549	0.979072	1	1.34083	0.435838	0.721355
CALR3	TTTGTAGGACCCGATATTTG	118	237	83	216		0.899762	1.83535	1.16901	10.574	1	2.03982	1.29925	11.752
FAM129C	TTTGTAGGAATATGAAAACG	114	154	61	12		0.869261	1.19259	0.859155	0.587443	1	1.37196	0.988374	0.675796
IFNA17	TTTGTAGCTGAGCACCAGCA	246	261	286	57		1.87577	2.02121	4.02817	2.79035	1	1.07753	2.14747	1.48757
PTP4A3	TTTGTAGCTCACCTCCACCG	191	199	58	3		1.45639	1.54107	0.816901	0.146861	1	1.05814	0.560907	0.100839
ZFP64	TTTGTAGCTCACAAGCAAAG	68	25	18	0		0.518507	0.193602	0.253521	0	1	0.373384	0.488945	0
VRK1	TTTGTAGCCCCATCAAGACG	227	283	126	60		1.7309	2.19158	1.77465	2.93721	1	1.26615	1.02528	1.69693
C16orf72	TTTGTAGAGATTGGTGACGG	65	114	35	14		0.495631	0.882827	0.492958	0.68535	1	1.78122	0.994605	1.38278
C7orf62	TTTGTAGAGAGTGTCGCTGG	223	343	1858	11		1.7004	2.65622	26.169	0.538489	1	1.56212	15.3899	0.316684
PSMB5	TTTGTACTGATACACCATGT	160	183	28	25		1.22002	1.41717	0.394366	1.22384	1	1.1616	0.323247	1.00313
DENND2D	TTTGTACTCCAACCATGAAG	40	98	4	0		0.305004	0.758921	0.056338	0	1	2.48823	0.184712	0
TMTC2	TTTGTACTACCGCAGCAACA	157	162	79	0		1.19714	1.25454	1.11268	0	1	1.04795	0.929445	0
SMC5	TTTGTAATGGCATCAATCTG	143	97	43	0		1.09039	0.751177	0.605634	0	1	0.688907	0.555429	0
FAM91A1	TTTGTAATGAATCGAGTGCA	125	192	160	47		0.953137	1.48687	2.25352	2.30082	1	1.55997	2.36432	2.41394
RLF	TTTGTAATCTGGAATCTGAG	134	201	716	79		1.02176	1.55656	10.0845	3.86733	1	1.52341	9.86971	3.78496
GGA3	TTTGTAAGAGTTGATGACCC	72	30	19	1		0.549007	0.232323	0.267606	0.0489536	1	0.423169	0.487436	0.0891675
C18orf65	TTTGTAAACGCCCTAAGTTG	284	245	103	26		2.16553	1.8973	1.4507	1.27279	1	0.876139	0.669908	0.587752
MAP2K4	TTTGTAAAACTTATCAAACG	163	170	110	84		1.24289	1.3165	1.5493	4.1121	1	1.05922	1.24653	3.3085
NHSL1	TTTGGTTTGACTGAACCACC	67	170	55	27		0.510882	1.3165	0.774648	1.32175	1	2.57691	1.5163	2.58719
LINGO2	TTTGGTTTATATATCACACA	55	70	20	6		0.41938	0.542086	0.28169	0.293721	1	1.29259	0.671682	0.70037
SPATA45	TTTGGTTGTGGTATCAGTAA	242	215	79	64		1.84527	1.66498	1.11268	3.13303	1	0.902294	0.602987	1.69787
RRP15	TTTGGTTCTATAGGAAGCTG	100	112	33	11		0.76251	0.867338	0.464789	0.538489	1	1.13748	0.609551	0.706206
GZMK	TTTGGTTCCAGATCTAAGAG	201	151	65	27		1.53264	1.16936	0.915493	1.32175	1	0.762967	0.597329	0.862396
BNC2	TTTGGTTAGATCACTGACTG	107	143	47	4		0.815886	1.10741	0.661972	0.195814	1	1.3573	0.811354	0.240002
LOH12CR1	TTTGGTTAAACGAATCAAAG	94	85	363	21		0.716759	0.658248	5.11268	1.02803	1	0.918367	7.13304	1.43427
TNP2	TTTGGTGGTGGACTAGTGTT	83	224	90	21		0.632883	1.73468	1.26761	1.02803	1	2.74091	2.00291	1.62435
NUP54	TTTGGTGGTACTCAGAACAA	106	105	54	4		0.80826	0.81313	0.760563	0.195814	1	1.00602	0.940988	0.242266
IFNL1	TTTGGTGCTAGGCTTGGCCG	180	401	108	30		1.37252	3.10538	1.52113	1.46861	1	2.26254	1.10827	1.07001
MOB1A	TTTGGTGCAGAACATTTGAT	200	336	415	25		1.52502	2.60202	5.84507	1.22384	1	1.70622	3.83278	0.802507
GOLGA7B	TTTGGTCTGGAACTGACAGA	87	129	59	23		0.663384	0.998988	0.830986	1.12593	1	1.5059	1.25265	1.69726
RPL27A	TTTGGTCAGTGAACAGACAC	122	137	23	61		0.930262	1.06094	0.323944	2.98617	1	1.14048	0.348228	3.21003
NSMAF	TTTGGTCACCCAATTTGTCA	128	106	272	4		0.976013	0.820874	3.83099	0.195814	1	0.841048	3.92514	0.200627
IL26	TTTGGTCAACTGCAATTGCA	171	240	128	45		1.30389	1.85858	1.80282	2.20291	1	1.42541	1.38264	1.68949
Non-Targeting Control-996	TTTGGTCAACGCATAGCTTG	540	633	242	134		4.11755	4.90201	3.40845	6.55978	1	1.19052	0.827785	1.59313
FAM200B	TTTGGTATGATATAGTAAGT	67	91	25	0		0.510882	0.704712	0.352113	0	1	1.3794	0.689226	0
CAPRIN1	TTTGGTATCATCCACAAGTG	242	222	64	36		1.84527	1.71919	0.901408	1.76233	1	0.931671	0.488496	0.95505
MAOB	TTTGGTATCATCCAACGTGT	109	141	51	50		0.831136	1.09192	0.71831	2.44768	1	1.31376	0.864251	2.94498
RTKN2	TTTGGTAGTACCCATTAACA	74	160	73	4291		0.564257	1.23905	1.02817	210.06	1	2.1959	1.82216	372.277
LIN7C	TTTGGTAGCTCAACAACTCG	3	0	1	0		0.0228753	0	0.0140845	0	1	0	0.615708	0
CCDC77	TTTGGTACCTGATTCTCAGT	78	84	19	11		0.594758	0.650504	0.267606	0.538489	1	1.09373	0.449941	0.905393
TIGD4	TTTGGTACCAGACAGTCGAA	140	165	75	11		1.06751	1.27778	1.05634	0.538489	1	1.19696	0.989531	0.504433
CDH5	TTTGGTACATGACAGAGGCG	164	177	54	17		1.25052	1.3707	0.760563	0.832211	1	1.09611	0.6082	0.665494
SLC35B1	TTTGGTAATGAGCCCGCATG	97	116	16	0		0.739635	0.898315	0.225352	0	1	1.21454	0.30468	0
ZC3H15	TTTGGTAACATTTGGACCTA	63	85	43	10		0.480381	0.658248	0.605634	0.489536	1	1.37026	1.26074	1.01906
SLC9A7	TTTGGTAAACTTAGTCACGT	206	178	173	51		1.57077	1.37845	2.43662	2.49663	1	0.877562	1.55123	1.58943
Non-Targeting Control-995	TTTGGGTTTATCCGCCCCCA	493	672	193	28		3.75917	5.20403	2.71831	1.3707	1	1.38435	0.723114	0.364628
CBWD6	TTTGGGTTGATGCCGAATTA	192	181	92	24		1.46402	1.40168	1.29577	1.17489	1	0.95742	0.88508	0.802507
MRC1	TTTGGGTTCGGGAGTCGTCG	169	208	72	24		1.28864	1.61077	1.01408	1.17489	1	1.24998	0.786941	0.911724
MLXIP	TTTGGGTTACCTATTTCCCG	94	48	14	13		0.716759	0.371716	0.197183	0.636397	1	0.518607	0.275104	0.88788
PRR23D2	TTTGGGTGGATTCATTTGTG	45	122	44	0		0.343129	0.944779	0.619718	0	1	2.75342	1.80608	0
RGS22	TTTGGGTCTTAATGGCAAGA	142	243	94	26		1.08276	1.88181	1.32394	1.27279	1	1.73797	1.22274	1.1755
PIFO	TTTGGGTAGTTCTTAAATCG	56	121	24	11		0.427006	0.937035	0.338028	0.538489	1	2.19443	0.791625	1.26108
ADGRG7	TTTGGGTAATCAATCAGTGG	152	163	102	6		1.15902	1.26229	1.43662	0.293721	1	1.0891	1.23952	0.253423
CALN1	TTTGGGGTACATGCCAAGCG	335	509	248	83		2.55441	3.94174	3.49296	4.06315	1	1.54311	1.36742	1.59064
C7orf55-LUC7L2	TTTGGGGGTAAACTGCACCT	59	99	38	0		0.449881	0.766665	0.535211	0	1	1.70415	1.18967	0
ISOC1	TTTGGGGATATTATTAGCGT	106	214	413	20		0.80826	1.65724	5.8169	0.979072	1	2.05037	7.19682	1.21133
TRIM43	TTTGGGCTTCCTCCCACGAA	127	104	31	29		0.968388	0.805386	0.43662	1.41965	1	0.831677	0.450873	1.466
ATP6V0B	TTTGGGCTTCCGCTTTGATG	251	143	39	0		1.9139	1.10741	0.549296	0	1	0.578612	0.287003	0
ADHFE1	TTTGGGCTATCCACGCGCTG	155	162	74	9		1.18189	1.25454	1.04225	0.440582	1	1.06147	0.881853	0.372778
CSN3	TTTGGGCGACGTACCACAGT	151	232	273	25		1.15139	1.79663	3.84507	1.22384	1	1.5604	3.3395	1.06292
HSF4	TTTGGGCCTTAGCCCTCACA	194	330	114	56		1.47927	2.55555	1.60563	2.7414	1	1.72758	1.08542	1.85321
EPHB6	TTTGGGCCTCTCACCCAACG	220	370	77	26		1.67752	2.86531	1.08451	1.27279	1	1.70806	0.646494	0.758734
CBY3	TTTGGGCCGATCACATCTCG	100	143	244	47		0.76251	1.10741	3.43662	2.30082	1	1.45232	4.50698	3.01743
WNT3	TTTGGGCCCGTCCTCGACAA	86	111	121	14		0.655759	0.859594	1.70423	0.68535	1	1.31084	2.59886	1.04513
ADAM29	TTTGGGCATGAACCATGATG	92	155	62	33		0.701509	1.20033	0.873239	1.61547	1	1.71107	1.2448	2.30285
MRPL28	TTTGGGATGGACCTGAAGCG	99	114	144	4		0.754885	0.882827	2.02817	0.195814	1	1.16949	2.68673	0.259396
CXCL5	TTTGGGATGAACTCCTTGCG	106	222	464	35		0.80826	1.71919	6.53521	1.71338	1	2.12702	8.08553	2.11983
USP54	TTTGGGATATGACGCCAGGA	168	216	636	2		1.28102	1.67272	8.95775	0.0979072	1	1.30578	6.99269	0.0764293
ZBTB33	TTTGGGAGGTATCAGCCTGT	241	233	173	45		1.83765	1.80437	2.43662	2.20291	1	0.981892	1.32594	1.19877
ATP13A3	TTTGGGAGGACGAACCACTG	176	238	250	13		1.34202	1.84309	3.52113	0.636397	1	1.37338	2.62376	0.474209
SCN2A	TTTGGGACTGTTGTAAACCA	242	259	81	21		1.84527	2.00572	1.14085	1.02803	1	1.08695	0.618252	0.557112
TMEM223	TTTGGGACCTCCGCATCCAG	208	306	117	35		1.58602	2.36969	1.64789	1.71338	1	1.49411	1.03901	1.0803
GZMM	TTTGGGACCCAGATCATCGG	249	164	60	15		1.89865	1.27003	0.84507	0.734304	1	0.668913	0.44509	0.386751
ENTPD7	TTTGGGAAGATTCGACCACG	94	217	48	18		0.716759	1.68047	0.676056	0.881164	1	2.34454	0.943212	1.22937
C2orf40	TTTGGCTTTATTCTCATCAA	85	124	46	42		0.648133	0.960267	0.647887	2.05605	1	1.48159	0.99962	3.17226
NRAP	TTTGGCTTGAACAATCTGTG	266	289	122	62		2.02828	2.23804	1.71831	3.03512	1	1.10342	0.847177	1.4964
GADD45G	TTTGGCTGACTCGTAGACGC	49	57	23	20		0.37363	0.441413	0.323944	0.979072	1	1.18142	0.867018	2.62043
RNF165	TTTGGCTCTGTGCGAAACAG	92	90	11	4		0.701509	0.696968	0.15493	0.195814	1	0.993527	0.220852	0.279133
KRTAP21-1	TTTGGCTCCCATTATGGCTG	103	177	65	16		0.785385	1.3707	0.915493	0.783257	1	1.74526	1.16566	0.997291
VPS35	TTTGGCTCAAGAATATCTCA	53	53	83	2		0.40413	0.410437	1.16901	0.0979072	1	1.01561	2.89267	0.242266
GBAS	TTTGGCTAGGAGATTGGAGT	63	136	90	30		0.480381	1.0532	1.26761	1.46861	1	2.19242	2.63875	3.05717
ERCC2	TTTGGCGTAGGTGCTGACAA	166	67	11	4		1.26577	0.518854	0.15493	0.195814	1	0.409913	0.1224	0.1547
ASB15	TTTGGCGGATGATGGGGCGT	397	543	321	28		3.02716	4.20504	4.52113	1.3707	1	1.3891	1.49352	0.4528
SPRR2F	TTTGGCGCGGGGCACACAGG	174	285	90	156		1.32677	2.20707	1.26761	7.63676	1	1.66349	0.955409	5.75591
TCTEX1D1	TTTGGCGAAAGGAAATTCAT	52	81	17	4		0.396505	0.627272	0.239437	0.195814	1	1.582	0.603868	0.493851
FHAD1	TTTGGCGAAAAGCATTACCC	42	53	19	0		0.320254	0.410437	0.267606	0	1	1.2816	0.835604	0
CT55	TTTGGCCTTCTACGGGAGGA	165	166	91	26		1.25814	1.28552	1.28169	1.27279	1	1.02176	1.01872	1.01165
NPIPA2	TTTGGCCCTACAGGTCAGAA	161	166	71	35		1.22764	1.28552	1	1.71338	1	1.04715	0.81457	1.39566
MRPL54	TTTGGCCCCCTTCATAACTG	211	344	78	35		1.6089	2.66397	1.09859	1.71338	1	1.65577	0.682823	1.06494
CCDC77	TTTGGCCAGACGATCTTCGG	164	130	100	521		1.25052	1.00673	1.40845	25.5048	1	0.805053	1.1263	20.3954
BCKDHB	TTTGGCCAATGAGTTATCCA	183	318	208	67		1.39539	2.46262	2.92958	3.27989	1	1.76482	2.09946	2.35051
Non-Targeting Control-994	TTTGGCAGTACCTTTTATTA	332	246	560	20		2.53153	1.90505	7.88732	0.979072	1	0.752527	3.11563	0.386751
C2orf78	TTTGGCAGACATCACTACAT	112	161	47	25		0.854011	1.2468	0.661972	1.22384	1	1.45993	0.775133	1.43305
SUCO	TTTGGCACCACATTCTACTG	197	221	35	0		1.50214	1.71144	0.492958	0	1	1.13933	0.328169	0
IFI35	TTTGGCAAGACTAGGAACGG	187	227	261	56		1.42589	1.75791	3.67606	2.7414	1	1.23285	2.57807	1.92258
CAMK1D	TTTGGATTGTCAAAAATGGA	45	83	87	5		0.343129	0.64276	1.22535	0.244768	1	1.87323	3.57111	0.71334
ABCB5	TTTGGATTGGCAGATCATGG	100	60	10	5		0.76251	0.464646	0.140845	0.244768	1	0.609363	0.184712	0.321003
ADSS	TTTGGATTAATTATTCCACT	44	107	26	0		0.335504	0.828618	0.366197	0	1	2.46977	1.09148	0
GRIK2	TTTGGATGTGATCAGTCTGA	308	486	142	92		2.34853	3.76363	2	4.50373	1	1.60255	0.851596	1.91768
HS3ST4	TTTGGATGGGCAAATAACCA	51	67	29	21		0.38888	0.518854	0.408451	1.02803	1	1.33423	1.05033	2.64355
GOLGA5	TTTGGATCTTTGGAGTAACG	93	89	18	2		0.709134	0.689224	0.253521	0.0979072	1	0.971924	0.357508	0.138066
GUCY2D	TTTGGATCGAACCAGCACGA	110	71	77	62		0.838761	0.549831	1.08451	3.03512	1	0.655527	1.29299	3.61858
WDR66	TTTGGATCAAATCAGTCCTG	125	105	147	7		0.953137	0.81313	2.07042	0.342675	1	0.853109	2.17222	0.359523
NUP155	TTTGGATAGGGACTACCACT	228	248	225	44		1.73852	1.92053	3.16901	2.15396	1	1.10469	1.82282	1.23896
ZNF589	TTTGGAGTACAAATGAAAGG	89	37	12	21		0.678634	0.286531	0.169014	1.02803	1	0.422218	0.24905	1.51485
PANK4	TTTGGAGGCTTCTTTATCCG	68	66	23	4		0.518507	0.51111	0.323944	0.195814	1	0.985735	0.624763	0.37765
PRAMEF9	TTTGGAGGCAGTGCAGCTTG	212	242	162	26		1.61652	1.87407	2.28169	1.27279	1	1.15932	1.41148	0.787366
PRAMEF5	TTTGGAGGCAGCACAGCTTG	127	239	98	9		0.968388	1.85084	1.38028	0.440582	1	1.91126	1.42534	0.454965
PIGT	TTTGGAGGACCCGATACTGG	306	280	113	33		2.33328	2.16835	1.59155	1.61547	1	0.929312	0.682108	0.692359
DPH3	TTTGGAGAATGGGGAAGACG	202	96	25	4		1.54027	0.743433	0.352113	0.195814	1	0.482664	0.228605	0.12713
REM2	TTTGGAGAAACTCCGTCGGT	112	98	49	11		0.854011	0.758921	0.690141	0.538489	1	0.888655	0.808117	0.630541
TUT1	TTTGGACTCGATACACCCCA	206	316	87	453		1.57077	2.44713	1.22535	22.176	1	1.55792	0.780096	14.1179
NCOA3	TTTGGACTCCCACGATTACG	227	325	93	42		1.7309	2.51683	1.30986	2.05605	1	1.45406	0.756751	1.18785
CYP8B1	TTTGGACGTCAGCATTACAA	84	89	25	0		0.640508	0.689224	0.352113	0	1	1.07606	0.549739	0
PRRG4	TTTGGACCTCTTGCGCAATG	265	314	66	41		2.02065	2.43165	0.929577	2.0071	1	1.2034	0.460039	0.993292
TXNDC11	TTTGGACCAATCGAATACAA	31	27	12	0		0.236378	0.209091	0.169014	0	1	0.88456	0.715016	0
CPSF1	TTTGGACAGCCCACTACACA	229	248	54	68		1.74615	1.92053	0.760563	3.32884	1	1.09987	0.435566	1.90639
PRDM1	TTTGGACAGATCTATTCCAG	83	124	61	6		0.632883	0.960267	0.859155	0.293721	1	1.51729	1.35753	0.464101
PNLIP	TTTGGAATGAGCCAAGTCGT	97	84	37	20		0.739635	0.650504	0.521127	0.979072	1	0.879493	0.704573	1.32372
SP140L	TTTGGAAGCACTGTTCAGCG	139	126	421	5		1.05989	0.975756	5.92958	0.244768	1	0.920621	5.59453	0.230937
PELI2	TTTGGAAGAGTCAAATCCGG	50	78	45	0		0.381255	0.604039	0.633803	0	1	1.58434	1.66241	0
SMARCA1	TTTGGAACTAAAACCATGTG	113	113	88	0		0.861636	0.875082	1.23944	0	1	1.01561	1.43847	0
STK31	TTTGGAACCATGCTACAAGA	20	30	9	0		0.152502	0.232323	0.126761	0	1	1.52341	0.831206	0
CLEC4F	TTTGGAAACGGCAAATACCC	89	60	28	0		0.678634	0.464646	0.394366	0	1	0.684678	0.581118	0
PMAIP1	TTTGCTTTCCTTCTCAGAGC	51	79	25	23		0.38888	0.611783	0.352113	1.12593	1	1.57319	0.905453	2.89532
LSM6	TTTGCTTTAAGAAGTCACTA	33	106	426	4		0.251628	0.820874	6	0.195814	1	3.26225	23.8447	0.778189
REPS1	TTTGCTTGGAGTCATACGAA	240	186	105	16523		1.83002	1.4404	1.47887	808.86	1	0.787094	0.808117	441.994
CACNA2D3	TTTGCTTCGCGATAGTCAGA	154	240	82	15		1.17427	1.85858	1.15493	0.734304	1	1.58276	0.983534	0.62533
CNN3	TTTGCTTCGAATATGTCATG	118	218	140	8		0.899762	1.68821	1.97183	0.391629	1	1.87629	2.1915	0.435258
HSPB11	TTTGCTTACCAAAGTAACTT	98	110	180	4		0.74726	0.85185	2.53521	0.195814	1	1.13997	3.39268	0.262043
APEH	TTTGCTGTGGACACCCAAGT	229	287	74	29		1.74615	2.22255	1.04225	1.41965	1	1.27283	0.596887	0.81302
ASAH1	TTTGCTGTGAAAGCCCAAGT	123	176	95	10		0.937887	1.36296	1.33803	0.489536	1	1.45322	1.42664	0.521956
EHF	TTTGCTGTCCAACAAATCTG	144	127	43	45		1.09801	0.9835	0.605634	2.20291	1	0.895708	0.551572	2.00627
FOXP4	TTTGCTGTCATTGTTCCCTG	200	287	89	22		1.52502	2.22255	1.25352	1.07698	1	1.45739	0.82197	0.706206
SPRR2E	TTTGCTGGCACTGCTGAGGT	85	103	1076	14		0.648133	0.797642	15.1549	0.68535	1	1.23067	23.3824	1.05742
TLDC2	TTTGCTGAGTCGGATAGCCG	284	415	370	74		2.16553	3.2138	5.21127	3.62256	1	1.48407	2.40646	1.67283
DHX57	TTTGCTCTCAAGTCCATCTG	237	236	93	12		1.80715	1.82761	1.30986	0.587443	1	1.01132	0.724821	0.325066
FOXR2	TTTGCTCAGCTAAAGAGCAC	109	154	52	15		0.831136	1.19259	0.732394	0.734304	1	1.43489	0.881197	0.883494
SRD5A3	TTTGCTCAGAATTCTCGGGG	178	181	51	16		1.35727	1.40168	0.71831	0.783257	1	1.03272	0.529232	0.577084
MINOS1	TTTGCTCACTAGGAAGAATG	73	150	47	0		0.556632	1.16161	0.661972	0	1	2.08686	1.18924	0
SPAG8	TTTGCTATGAAACTTTGCCG	215	237	202	48		1.6394	1.83535	2.84507	2.34977	1	1.11953	1.73544	1.43332
RNPC3	TTTGCTAGGATTGTGCTGGA	193	221	116	69		1.47164	1.71144	1.6338	3.3778	1	1.16295	1.11019	2.29525
WDR75	TTTGCTAGCTGTAACCAAGG	169	132	58	25		1.28864	1.02222	0.816901	1.22384	1	0.793254	0.633924	0.949713
PENK	TTTGCTAGCCAAAAGGTATG	269	463	143	70		2.05115	3.58551	2.01408	3.42675	1	1.74805	0.981929	1.67065
MN1	TTTGCTACGTCTGCGCTCGG	417	410	215	73		3.17967	3.17508	3.02817	3.57361	1	0.998557	0.952354	1.1239
ANKRD26	TTTGCTAACGACTTGTGGGA	426	609	182	80		3.24829	4.71615	2.56338	3.91629	1	1.45189	0.789147	1.20564
RC3H1	TTTGCTAACAGCTCCAAATG	140	64	73	41		1.06751	0.495622	1.02817	2.0071	1	0.464277	0.963143	1.88016
ORC2	TTTGCGTAACTTATTGAGCA	129	265	132	13		0.983638	2.05218	1.85915	0.636397	1	2.08632	1.89008	0.646983
COPA	TTTGCGGTTACAGATCACAA	96	81	28	10		0.73201	0.627272	0.394366	0.489536	1	0.856917	0.538745	0.668756
SLC25A48	TTTGCGGCGGGCTGGATCGG	263	346	283	45		2.0054	2.67946	3.98592	2.20291	1	1.33612	1.98759	1.09849
SAG	TTTGCGGATCAGTAATCGCA	266	217	247	29		2.02828	1.68047	3.47887	1.41965	1	0.82852	1.71519	0.699931
PTCD1	TTTGCGGAATAGTCTCCGGG	112	153	261	0		0.854011	1.18485	3.67606	0	1	1.38739	4.30446	0
HAGH	TTTGCGGAAGAACCTGACCG	171	239	54	272		1.30389	1.85084	0.760563	13.3154	1	1.41947	0.583302	10.212
UHMK1	TTTGCGGAAACCATACTCGG	123	131	27	0		0.937887	1.01448	0.380282	0	1	1.08166	0.405466	0
LY96	TTTGCGCTTTGGAAGATTCA	131	229	78	28		0.998888	1.7734	1.09859	1.3707	1	1.77537	1.09981	1.37223
GREM1	TTTGCGCTCCGTCACATGCA	152	144	217	38		1.15902	1.11515	3.05634	1.86024	1	0.962153	2.63701	1.60501
RNF103	TTTGCGCTCATTACAACCCG	337	332	79	33		2.56966	2.57104	1.11268	1.61547	1	1.00054	0.433005	0.62867
ARL8A	TTTGCGCATGTTGAAACCCA	126	100	38	26		0.960762	0.774409	0.535211	1.27279	1	0.806036	0.557069	1.32477
ZBTB34	TTTGCGCAGCCGCTTACAGG	323	314	209	89		2.46291	2.43165	2.94366	4.35687	1	0.987307	1.1952	1.76899
RPL26	TTTGCGATTCTTGCTTCGGT	98	134	60	37		0.74726	1.03771	0.84507	1.81128	1	1.38869	1.13089	2.4239
FABP5	TTTGCGAAAAATGGGCGCAA	27	61	14	0		0.205878	0.47239	0.197183	0	1	2.29452	0.957768	0
CFP	TTTGCCTACCAGAAACGTAG	54	77	27	0		0.411755	0.596295	0.380282	0	1	1.44818	0.923562	0
VENTX	TTTGCCGTTTGTGTTTCATG	121	196	58	130		0.922637	1.51784	0.816901	6.36397	1	1.64511	0.885399	6.89758
CALHM1	TTTGCCGTCGAGTAGCGTGA	438	576	285	143		3.33979	4.4606	4.01408	7.00036	1	1.33559	1.2019	2.09605
ABCB9	TTTGCCGCAGGTATTCGGGG	91	145	37	3		0.693884	1.12289	0.521127	0.146861	1	1.61827	0.751029	0.21165
FLJ44635	TTTGCCCTCAGGGCCTTCAG	110	179	93	19		0.838761	1.38619	1.30986	0.930118	1	1.65267	1.56166	1.10892
CS	TTTGCCCGAGCATATGCACA	443	450	166	73		3.37792	3.48484	2.33803	3.57361	1	1.03165	0.69215	1.05793
OOEP	TTTGCCCCGCTGGGACTCAG	135	172	72	33		1.02939	1.33198	1.01408	1.61547	1	1.29396	0.985133	1.56935
ABHD2	TTTGCCCACAGGCTGCACGT	209	251	110	35		1.59365	1.94377	1.5493	1.71338	1	1.2197	0.972171	1.07513
ZBTB41	TTTGCCCACAAATACTACAA	66	126	36	0		0.503257	0.975756	0.507042	0	1	1.93888	1.00752	0
SFT2D1	TTTGCCATCTGCTTCGTATG	173	107	626	59		1.31914	0.828618	8.8169	2.88826	1	0.628149	6.68381	2.1895
KAT8	TTTGCCATCAACTTCGTACA	137	221	599	17		1.04464	1.71144	8.43662	0.832211	1	1.63831	8.07611	0.79665
MAGEB16	TTTGCCAGGCACTAGAGGAT	289	606	205	114		2.20365	4.69292	2.88732	5.58071	1	2.12961	1.31024	2.53248
SYDE2	TTTGCCACTGCGTATCACAG	191	185	84	20		1.45639	1.43266	1.1831	0.979072	1	0.983702	0.812348	0.672257
LRRC3C	TTTGCCACATAACAGCCCCG	192	265	1528	26		1.46402	2.05218	21.5211	1.27279	1	1.40175	14.7	0.869383
CD37	TTTGCCACACAGATCACCCT	120	159	27	22		0.915012	1.23131	0.380282	1.07698	1	1.34568	0.415603	1.17701
ATF6	TTTGCCAATGGCATAAGCGT	185	273	294	6		1.41064	2.11414	4.14085	0.293721	1	1.4987	2.93543	0.208218
ANKRD62	TTTGCCAAGATATATCTGGA	104	137	61	8		0.79301	1.06094	0.859155	0.391629	1	1.33786	1.08341	0.493851
SLC9A1	TTTGCCAACTACGAACACGT	80	75	6	8		0.610008	0.580807	0.084507	0.391629	1	0.95213	0.138534	0.642006
CDV3	TTTGCATTGCCTGAACCCTG	170	193	216	208		1.29627	1.49461	3.04225	10.1823	1	1.15301	2.34693	7.85513
MED17	TTTGCATCTACTGATTAGAG	58	83	27	17		0.442256	0.64276	0.380282	0.832211	1	1.45337	0.859868	1.88174
FSCN2	TTTGCATCAGGAAGGTCTCG	71	48	146	0		0.541382	0.371716	2.05634	0	1	0.686607	3.79831	0
ANXA3	TTTGCATCAAAGACTGCTGG	119	96	212	54		0.907387	0.743433	2.98592	2.64349	1	0.819312	3.29068	2.9133
NOVA1	TTTGCATAAGGAGATCCGGT	100	80	83	9		0.76251	0.619527	1.16901	0.440582	1	0.812484	1.53311	0.577805
USP53	TTTGCATAAAACAAAAGTAG	8	9	11	0		0.0610008	0.0696968	0.15493	0	1	1.14256	2.5398	0
UBTF	TTTGCAGGCCACTACGAAGG	284	216	95	55		2.16553	1.67272	1.33803	2.69245	1	0.772432	0.617876	1.24332
IKBKB	TTTGCAGGCATTCAAAAGTG	173	295	85	37		1.31914	2.28451	1.19718	1.81128	1	1.73181	0.907547	1.37308
FAM227B	TTTGCAGGATTATTGGCCAA	281	389	142	7		2.14265	3.01245	2	0.342675	1	1.40595	0.933422	0.15993
PSCA	TTTGCAGGAGTAGCACAGCA	240	243	80	42		1.83002	1.88181	1.12676	2.05605	1	1.0283	0.615708	1.12351
DGKB	TTTGCAGGAGAAGTAGTCCG	132	160	150	35		1.00651	1.23905	2.11268	1.71338	1	1.23104	2.09901	1.70229
CENPO	TTTGCAGCTATCTCTTCCAG	299	287	77	25		2.2799	2.22255	1.08451	1.22384	1	0.974845	0.475681	0.536794
DUT	TTTGCAGCCAAGCCTGACCG	303	139	56	46		2.31041	1.07643	0.788732	2.25186	1	0.465905	0.341383	0.974662
NECAB1	TTTGCAGATGGTGTTCTCAG	342	403	135	110		2.60778	3.12087	1.90141	5.38489	1	1.19675	0.729128	2.06493
IST1	TTTGCAGATGGCATAGGCAT	107	102	154	14		0.815886	0.789897	2.16901	0.68535	1	0.968147	2.65848	0.840008
ACSM6	TTTGCAGATAGAGTGGTGAT	124	165	63	33		0.945512	1.27778	0.887324	1.61547	1	1.35141	0.938458	1.70856
PAK3	TTTGCAGATAAAAGTGCACA	138	180	43	30		1.05226	1.39394	0.605634	1.46861	1	1.3247	0.575553	1.39566
NLRC5	TTTGCACTTCAGATCCAACG	102	134	53	7		0.77776	1.03771	0.746479	0.342675	1	1.33423	0.95978	0.440592
ATP6V1H	TTTGCACTGAATCATAGCCA	198	236	57	7		1.50977	1.82761	0.802817	0.342675	1	1.21052	0.531748	0.226972
MT1M	TTTGCACTCTTTGCACGTGC	104	114	36	0		0.79301	0.882827	0.507042	0	1	1.11326	0.639389	0
SUGP1	TTTGCACGATAAGAATAGCA	35	27	7	0		0.266878	0.209091	0.0985915	0	1	0.783467	0.369425	0
CYP4A22	TTTGCACACATACCAATCCG	125	198	35	35		0.953137	1.53333	0.492958	1.71338	1	1.60872	0.517195	1.79762
CYP4A11	TTTGCACACATACCAATCCA	155	202	67	11		1.18189	1.56431	0.943662	0.538489	1	1.32356	0.798434	0.455617
BBS5	TTTGCACAATACCTGATCAC	162	148	77	0		1.23527	1.14613	1.08451	0	1	0.927837	0.877954	0
RANBP3L	TTTGCACAACTTCGAGCTTG	302	293	237	35		2.30278	2.26902	3.33803	1.71338	1	0.985339	1.44956	0.744046
C1orf43	TTTGCAATGAAATCTCGAAG	83	44	17	0		0.632883	0.34074	0.239437	0	1	0.538393	0.378327	0
DCHS2	TTTGCAAGAATCCGTCCTCG	307	435	443	41		2.34091	3.36868	6.23944	2.0071	1	1.43905	2.66539	0.857402
C1orf50	TTTGCAAGAACAAGCCAGGA	184	150	79	80		1.40302	1.16161	1.11268	3.91629	1	0.827939	0.793059	2.79133
UIMC1	TTTGCAACAGGAACCAAAGG	73	121	110	39		0.556632	0.937035	1.5493	1.90919	1	1.6834	2.78334	3.42989
LYRM2	TTTGCAAAATCCTTCTGTAG	142	164	43	5		1.08276	1.27003	0.605634	0.244768	1	1.17295	0.559341	0.226058
THOC2	TTTGCAAAAGTGGTGCGCAT	428	444	279	78		3.26354	3.43838	3.92958	3.81838	1	1.05357	1.20408	1.17001
RRAGA	TTTGATTTACGTGTTTGACG	224	322	198	45		1.70802	2.4936	2.78873	2.20291	1	1.45993	1.63273	1.28974
FANCC	TTTGATTGTCCAGAATTCTG	52	97	29	0		0.396505	0.751177	0.408451	0	1	1.89449	1.03013	0
SWAP70	TTTGATTGGCTAGAAACTGG	80	68	25	41		0.610008	0.526598	0.352113	2.0071	1	0.863265	0.577226	3.29028
CCNG2	TTTGATTGAGGCTACCCCGG	28	38	3	0		0.213503	0.294276	0.0422535	0	1	1.37832	0.197906	0
NOC3L	TTTGATTAGATTGGAAGCAG	223	218	75	12		1.7004	1.68821	1.05634	0.587443	1	0.992834	0.62123	0.345474
RAP2C	TTTGATGTAGAGATCTCTCA	106	203	158	3		0.80826	1.57205	2.22535	0.146861	1	1.94498	2.75326	0.1817
CHSY3	TTTGATGTAGACATCGTCGT	52	94	70	11		0.396505	0.727945	0.985915	0.538489	1	1.8359	2.48651	1.35809
IQCC	TTTGATGGTATAGACGACGG	65	49	59	0		0.495631	0.379461	0.830986	0	1	0.76561	1.67662	0
FAM45A	TTTGATGGAGCCAGCCAGGT	110	166	83	15		0.838761	1.28552	1.16901	0.734304	1	1.53264	1.39374	0.875462
MRPL47	TTTGATGACCCAAAAAACTG	46	53	14	4		0.350755	0.410437	0.197183	0.195814	1	1.17015	0.562168	0.558266
MUT	TTTGATCTGGCGACACATCG	160	165	102	31		1.22002	1.27778	1.43662	1.51756	1	1.04734	1.17754	1.24389
OR8U1	TTTGATCCTACTCATTAGAG	109	188	52	39		0.831136	1.45589	0.732394	1.90919	1	1.75169	0.881197	2.29709
SP110	TTTGATCCCTGTATCCAGAG	152	278	62	48		1.15902	2.15286	0.873239	2.34977	1	1.85749	0.753432	2.02739
CASP7	TTTGATATTTAGGCTTGCCG	60	125	31	14		0.457506	0.968012	0.43662	0.68535	1	2.11584	0.954348	1.49801
SOAT1	TTTGATATTCCGAAACAAGG	23	52	59	24		0.175377	0.402693	0.830986	1.17489	1	2.29615	4.73828	6.69919
CYTIP	TTTGATATGCAAAATACAGG	28	37	1	15		0.213503	0.286531	0.0140845	0.734304	1	1.34205	0.0659687	3.43932
CCDC125	TTTGATATCAAGCATGGCGA	132	105	11	24		1.00651	0.81313	0.15493	1.17489	1	0.807868	0.153927	1.16728
ZMYM1	TTTGATAGTCCTATGTAAGT	190	239	127	59		1.44877	1.85084	1.78873	2.88826	1	1.27752	1.23466	1.9936
PRKAG1	TTTGATACGTCCCTGCAGGT	73	44	61	36		0.556632	0.34074	0.859155	1.76233	1	0.612146	1.54349	3.16606
KRTAP22-1	TTTGATAACAACTACCATGG	80	68	18	733		0.610008	0.526598	0.253521	35.883	1	0.863265	0.415603	58.8238
EIF3A	TTTGATAAAGAGCGCTTACG	90	48	46	0		0.686259	0.371716	0.647887	0	1	0.541656	0.944086	0
KRTAP3-1	TTTGATAAAAGCTGCCGCTG	267	344	220	38		2.0359	2.66397	3.09859	1.86024	1	1.3085	1.52198	0.913716
HSPE1-MOB4	TTTGAGTGCAAGTATCTGGA	215	119	167	32		1.6394	0.921547	2.35211	1.56651	1	0.562126	1.43474	0.955544
FBXO3	TTTGAGTCAGTACATAGCAG	248	221	59	10		1.89102	1.71144	0.830986	0.489536	1	0.905036	0.439437	0.258873
LRRFIP2	TTTGAGTAACATTGCCAGAG	244	326	83	25		1.86052	2.52457	1.16901	1.22384	1	1.35692	0.628325	0.657793
CHD3	TTTGAGGCCTTGAATTCACG	217	271	173	28		1.65465	2.09865	2.43662	1.3707	1	1.26834	1.47259	0.828395
RP2	TTTGAGGAAGACTCAATGAT	95	154	183	40		0.724384	1.19259	2.57746	1.95814	1	1.64635	3.55815	2.70318
FABP12	TTTGAGGAAATCACGCCAGG	230	243	138	33		1.75377	1.88181	1.94366	1.61547	1	1.07301	1.10827	0.921139
DCK	TTTGAGCTTGCCATTCAGAG	127	150	23	20		0.968388	1.16161	0.323944	0.979072	1	1.19953	0.334519	1.01103
MAL2	TTTGAGCCACCATGCCAGAG	201	314	102	47		1.53264	2.43165	1.43662	2.30082	1	1.58657	0.937347	1.50121
KLKB1	TTTGAGATTGTGTAACACTG	112	236	115	16		0.854011	1.82761	1.61972	0.783257	1	2.14003	1.8966	0.917151
PCDH17	TTTGAGATCGACCCGTCCAG	312	424	144	46		2.37903	3.2835	2.02817	2.25186	1	1.38018	0.852519	0.946547
KLRK1	TTTGAGACATACAAGAAGCC	70	52	21	0		0.533757	0.402693	0.295775	0	1	0.75445	0.554137	0
LILRB5	TTTGACTTTAGACACAGCGG	84	77	39	17		0.640508	0.596295	0.549296	0.832211	1	0.930972	0.857594	1.2993
MARK3	TTTGACTATTTGGTTGCACA	162	135	95	2		1.23527	1.04545	1.33803	0.0979072	1	0.846338	1.08319	0.07926
PRKAR2A	TTTGACTATCCTTTCAAACA	61	118	28	9		0.465131	0.913803	0.394366	0.440582	1	1.96461	0.84786	0.947222
LRRC47	TTTGACGGCACGGAGCTCGT	144	177	92	15		1.09801	1.3707	1.29577	0.734304	1	1.24835	1.18011	0.668756
BTBD1	TTTGACGCCATGTTCAACGG	175	124	66	16		1.33439	0.960267	0.929577	0.783257	1	0.719629	0.69663	0.586977
ZMPSTE24	TTTGACGAAGGTGTATGTTG	154	172	92	36		1.17427	1.33198	1.29577	1.76233	1	1.13431	1.10348	1.50079
OR11H6	TTTGACCATGGAAACCCAGG	153	178	33	0		1.16664	1.37845	0.464789	0	1	1.18155	0.398399	0
CDY1	TTTGACCACAAAACTGTGAG	184	228	42	32		1.40302	1.76565	0.591549	1.56651	1	1.25847	0.421626	1.11653
FAM13B	TTTGACCAAAATCTAAACTG	101	113	43	2		0.770135	0.875082	0.605634	0.0979072	1	1.13627	0.7864	0.12713
NOC3L	TTTGACATGTCATTCATGAG	261	248	93	31		1.99015	1.92053	1.30986	1.51756	1	0.96502	0.658171	0.762536
SLC17A1	TTTGACATATATTTCAAACT	107	109	27	20		0.815886	0.844106	0.380282	0.979072	1	1.03459	0.466097	1.20001
GDF2	TTTGACAGGAGACATAGAGT	46	76	48	17		0.350755	0.588551	0.676056	0.832211	1	1.67796	1.92743	2.37263
CASP7	TTTGACAGCCCACTTTAGGG	234	163	642	7		1.78427	1.26229	9.04225	0.342675	1	0.707452	5.06775	0.192053
HAPLN3	TTTGACACGCACACGCCGCG	385	699	274	55		2.93566	5.41312	3.85915	2.69245	1	1.84392	1.31458	0.917151
TRAM1L1	TTTGACACCATAATAATAGA	7	26	4	0		0.0533757	0.201346	0.056338	0	1	3.77225	1.0555	0
LGALS8	TTTGACACATAGTTCATAGG	86	72	24	15		0.655759	0.557575	0.338028	0.734304	1	0.850274	0.515477	1.11978
MCOLN1	TTTGACAACAAAGCACACAG	29	71	11	0		0.221128	0.549831	0.15493	0	1	2.48648	0.700633	0
LAMB4	TTTGAATTTCTATCTCTACG	109	126	45	0		0.831136	0.975756	0.633803	0	1	1.174	0.762574	0
TALDO1	TTTGAATTTCAGGTCACAAG	98	147	23	8		0.74726	1.13838	0.323944	0.391629	1	1.52341	0.433509	0.524086
ZNF181	TTTGAATTCTAATAAAAGTG	95	163	49	47		0.724384	1.26229	0.690141	2.30082	1	1.74257	0.952727	3.17624
PROS1	TTTGAATGTGAATGCCCCGA	94	83	40	792		0.716759	0.64276	0.56338	38.7712	1	0.896758	0.78601	54.0924
TUB	TTTGAATGCTGAGATCCCAT	218	199	176	18		1.66227	1.54107	2.47887	0.881164	1	0.927089	1.49126	0.530097
ARID1A	TTTGAATGCAAGATTGAACG	101	190	39	0		0.770135	1.47138	0.549296	0	1	1.91055	0.713246	0
NAA15	TTTGAATCTGTAGTAAGGAA	155	258	88	14		1.18189	1.99798	1.23944	0.68535	1	1.69049	1.04869	0.579876
NUP160	TTTGAATCCACACACAAACA	126	178	22	48		0.960762	1.37845	0.309859	2.34977	1	1.43474	0.322514	2.44574
ACTR3B	TTTGAATCATTTAACGTACC	63	72	17	14		0.480381	0.557575	0.239437	0.68535	1	1.16069	0.49843	1.42668
XAGE1E	TTTGAAGTGCGCGACATGGA	329	329	114	79		2.50866	2.54781	1.60563	3.86733	1	1.01561	0.640037	1.54159
LRRTM3	TTTGAAGGCTGTTATAGCGA	128	179	36	22		0.976013	1.38619	0.507042	1.07698	1	1.42026	0.519504	1.10345
SLU7	TTTGAAGGATCAATATACCA	77	57	4	0		0.587133	0.441413	0.056338	0	1	0.751812	0.0959545	0
HIST1H1E	TTTGAAGGAACCCGACGCGC	137	227	93	15		1.04464	1.75791	1.30986	0.734304	1	1.68279	1.25389	0.702926
PKN2	TTTGAAGCTCGATAATACTG	49	19	5	0		0.37363	0.147138	0.0704225	0	1	0.393806	0.188482	0
MTMR14	TTTGAAGCATATTACCTCCG	103	148	27	4		0.785385	1.14613	0.380282	0.195814	1	1.45932	0.484198	0.249323
DENND1A	TTTGAAGAGGAAATCAACAT	114	90	35	5		0.869261	0.696968	0.492958	0.244768	1	0.801794	0.5671	0.281582
C8orf48	TTTGAAGAACTCTACTGATG	114	144	34	0		0.869261	1.11515	0.478873	0	1	1.28287	0.550897	0
TCEAL7	TTTGAACGCCAGCAAACAGA	72	112	76	5		0.549007	0.867338	1.07042	0.244768	1	1.57983	1.94974	0.445837
PRKACA	TTTGAACGAATCAAGACCCT	104	113	30	30		0.79301	0.875082	0.422535	1.46861	1	1.10349	0.532824	1.85194
HOXA2	TTTGAAATGTATCAGCGACA	103	107	29	8		0.785385	0.828618	0.408451	0.391629	1	1.05505	0.520064	0.498645
CTAGE8	TTTGAAACATCGAGTGCATT	299	383	94	25		2.2799	2.96599	1.32394	1.22384	1	1.30093	0.580701	0.536794
RRP1	TTTGAAACAGTTTGACTACG	73	93	37	0		0.556632	0.720201	0.521127	0	1	1.29385	0.936214	0
PDXK	TTTCTTTGTAGACGGGAAGG	127	121	35	22		0.968388	0.937035	0.492958	1.07698	1	0.967624	0.50905	1.11214
BBX	TTTCTTTCGTGGATTGACAG	60	119	35	8		0.457506	0.921547	0.492958	0.391629	1	2.01428	1.07749	0.856008
SLC5A12	TTTCTTTCCTTATAGCACCG	23	103	27	0		0.175377	0.797642	0.380282	0	1	4.54815	2.16836	0
KITLG	TTTCTTTCACGCACTCCACA	93	133	40	16		0.709134	1.02996	0.56338	0.783257	1	1.45243	0.794462	1.10453
PSMG1	TTTCTTGTGTTAGGGAAGTG	123	102	29	21		0.937887	0.789897	0.408451	1.02803	1	0.842209	0.435501	1.09611
SLPI	TTTCTTGTATCTAAGGCACT	139	225	335	8		1.05989	1.74242	4.71831	0.391629	1	1.64397	4.4517	0.3695
NBPF7	TTTCTTGTAACTCAAATGGC	71	80	41	11		0.541382	0.619527	0.577465	0.538489	1	1.14434	1.06665	0.994657
GPR83	TTTCTTGGCCACACGAGCGT	95	93	110	19		0.724384	0.720201	1.5493	0.930118	1	0.994224	2.13878	1.28401
NSMCE4A	TTTCTTGGACGATCAACTCG	84	83	49	0		0.640508	0.64276	0.690141	0	1	1.00351	1.07749	0
PMP2	TTTCTTGCTGATGATCACAG	129	203	2108	109		0.983638	1.57205	29.6901	5.33594	1	1.5982	30.184	5.4247
PTAFR	TTTCTTGCAAGGGTACAGGC	88	131	68	65		0.671009	1.01448	0.957746	3.18198	1	1.51187	1.42732	4.74209
RGS18	TTTCTTGATAGATGGACTAG	166	125	33	9		1.26577	0.968012	0.464789	0.440582	1	0.764763	0.367199	0.348075
PRPF39	TTTCTTCTTAGGTTTATCGG	161	245	131	35		1.22764	1.8973	1.84507	1.71338	1	1.54549	1.50294	1.39566
CYB5RL	TTTCTTCTATAAACCAAACC	14	31	0	0		0.106751	0.240067	0	0	1	2.24884	0	0
MORF4L1	TTTCTTCCGAGGAGGCTGAG	304	439	355	39		2.31803	3.39966	5	1.90919	1	1.46661	2.157	0.823626
PLP2	TTTCTTCCGAACCCTCATAG	92	168	60	28		0.701509	1.30101	0.84507	1.3707	1	1.85458	1.20465	1.95393
CXorf58	TTTCTTCATACTGATGGCCA	63	104	80	10		0.480381	0.805386	1.12676	0.489536	1	1.67656	2.34555	1.01906
AGAP9	TTTCTTCATAATGTGCACGG	31	57	15	5		0.236378	0.441413	0.211268	0.244768	1	1.8674	0.89377	1.03549
MBD4	TTTCTTCACTGGTCACACTG	155	161	71	34		1.18189	1.2468	1	1.66442	1	1.05492	0.846102	1.40827
EDRF1	TTTCTTCACAAAGAGTAGTG	145	237	119	37		1.10564	1.83535	1.67606	1.81128	1	1.65999	1.51592	1.63822
OXLD1	TTTCTTCAAAGGCACCATCC	104	147	47	5		0.79301	1.13838	0.661972	0.244768	1	1.43552	0.834758	0.308657
SMC6	TTTCTTATAACTAGGCTCCG	201	192	80	11		1.53264	1.48687	1.12676	0.538489	1	0.970131	0.735174	0.351346
CNOT1	TTTCTTAAGACGCTGCGCAG	218	251	65	13		1.66227	1.94377	0.915493	0.636397	1	1.16934	0.550748	0.382848
COL11A1	TTTCTGTTTGAAGACCACAC	48	99	24	9		0.366005	0.766665	0.338028	0.440582	1	2.09469	0.923562	1.20376
AGGF1	TTTCTGTTCTATCGGTACCA	143	142	138	36		1.09039	1.09966	1.94366	1.76233	1	1.0085	1.78254	1.61624
OR6K6	TTTCTGTGATACCAAGTGAG	339	353	197	324		2.58491	2.73366	2.77465	15.861	1	1.05755	1.0734	6.13598
OR7A10	TTTCTGTGAAATTAATCAGG	93	169	212	29		0.709134	1.30875	2.98592	1.41965	1	1.84556	4.21065	2.00195
ACAA2	TTTCTGTAACTGTTCCAGGG	55	202	53	30		0.41938	1.56431	0.746479	1.46861	1	3.73004	1.77996	3.50185
BAIAP2L1	TTTCTGGTTGATAAGCACTG	162	162	258	18		1.23527	1.25454	3.6338	0.881164	1	1.01561	2.94172	0.71334
KLRC3	TTTCTGGGTTCTTGCATTCG	153	210	437	30		1.16664	1.62626	6.15493	1.46861	1	1.39397	5.27577	1.25883
37500	TTTCTGGGTACAGATCAGTT	86	134	44	7		0.655759	1.03771	0.619718	0.342675	1	1.58246	0.94504	0.522563
SCIMP	TTTCTGGATCATCTTAGCTG	253	189	167	33		1.92915	1.46363	2.35211	1.61547	1	0.758693	1.21925	0.837399
UBXN2B	TTTCTGGAGTCTGTTAAGAG	74	115	48	11		0.564257	0.890571	0.676056	0.538489	1	1.57831	1.19813	0.954333
CHEK1	TTTCTGGAGTACTGTAGTGG	90	73	94	14		0.686259	0.565319	1.32394	0.68535	1	0.823769	1.92922	0.998676
TAAR1	TTTCTGGAGCTAAACTTCAA	104	157	51	11		0.79301	1.21582	0.71831	0.538489	1	1.53317	0.905801	0.679045
OR52K2	TTTCTGCTTAGCATATACAC	27	53	13	23		0.205878	0.410437	0.183099	1.12593	1	1.9936	0.889356	5.46894
TCHHL1	TTTCTGCTACCATATTGGAC	185	191	81	166		1.41064	1.47912	1.14085	8.12629	1	1.04854	0.808741	5.7607
TTC17	TTTCTGCCTCCGGAAAACAA	63	75	28	4		0.480381	0.580807	0.394366	0.195814	1	1.20905	0.820944	0.407623
SCLT1	TTTCTGCAGATTTACCGTGA	93	179	27	62		0.709134	1.38619	0.380282	3.03512	1	1.95477	0.536262	4.28004
TEF	TTTCTGCAGATAAGGAAAAG	103	94	40	11		0.785385	0.727945	0.56338	0.538489	1	0.926863	0.71733	0.685637
MGST2	TTTCTGCAGACAAAACTGTG	91	207	46	26		0.693884	1.60303	0.647887	1.27279	1	2.31022	0.933711	1.8343
C9orf78	TTTCTGCAGAAACCAACCGA	154	108	45	16		1.17427	0.836362	0.633803	0.783257	1	0.712243	0.539744	0.667019
ZNF454	TTTCTGATGGTACGTAAGTG	174	319	155	58		1.32677	2.47037	2.1831	2.83931	1	1.86194	1.64543	2.14002
VTCN1	TTTCTGATATCGTGATACAA	48	110	12	15		0.366005	0.85185	0.169014	0.734304	1	2.32743	0.461781	2.00627
IFNGR1	TTTCTGATATCCAGTTTAGG	125	134	105	28		0.953137	1.03771	1.47887	1.3707	1	1.08873	1.55158	1.43809
TRIM10	TTTCTGAGTTCGCACACCTG	84	117	45	15		0.640508	0.906059	0.633803	0.734304	1	1.41459	0.989531	1.14644
LYPD6B	TTTCTGAGAAGATAACGATC	83	109	32	23		0.632883	0.844106	0.450704	1.12593	1	1.33375	0.712144	1.77905
NELFCD	TTTCTGACGCAGGGTACCAG	140	156	45	0		1.06751	1.20808	0.633803	0	1	1.13167	0.593719	0
LCOR	TTTCTGACAGTAAGGTCCAG	351	394	143	27		2.67641	3.05117	2.01408	1.32175	1	1.14002	0.752532	0.493851
C15orf54	TTTCTGACAGGGCGATGTAA	113	112	57	0		0.861636	0.867338	0.802817	0	1	1.00662	0.931735	0
CLEC2D	TTTCTGACAATCATAGTGTG	91	164	36	30		0.693884	1.27003	0.507042	1.46861	1	1.83032	0.730731	2.1165
TTI1	TTTCTGACAAGATGTCAGCG	342	428	143	40		2.60778	3.31447	2.01408	1.95814	1	1.27099	0.772336	0.750884
SDCCAG3	TTTCTGAAGACCAAGAACCT	153	192	70	11		1.16664	1.48687	0.985915	0.538489	1	1.27449	0.84509	0.461573
KDM3A	TTTCTGAACGAATTGTACAG	54	93	31	6		0.411755	0.720201	0.43662	0.293721	1	1.7491	1.06039	0.71334
KDM1A	TTTCTGAAACAGGATCGTGT	72	133	29	43		0.549007	1.02996	0.408451	2.105	1	1.87605	0.743981	3.8342
PCDH9	TTTCTGAAAACAACCGACGT	145	198	46	18		1.10564	1.53333	0.647887	0.881164	1	1.38683	0.585984	0.796973
SLFN12	TTTCTCTTTCTAAGTCATCG	61	79	34	4		0.465131	0.611783	0.478873	0.195814	1	1.31529	1.02954	0.420987
GABRA6	TTTCTCTTAGGAGTATACGA	50	104	14	11		0.381255	0.805386	0.197183	0.538489	1	2.11246	0.517195	1.41241
ARMC4	TTTCTCTTAAAAATGTGACA	26	52	6	11		0.198253	0.402693	0.084507	0.538489	1	2.03121	0.426259	2.71618
KIAA0922	TTTCTCTGGATCAATCTACC	119	150	38	16		0.907387	1.16161	0.535211	0.783257	1	1.28018	0.589838	0.863201
C16orf46	TTTCTCTGCTCGAAAGTAGG	209	261	90	29		1.59365	2.02121	1.26761	1.41965	1	1.26829	0.795412	0.890821
ADIPOR1	TTTCTCTGAATGACAATAGA	8	7	1	12		0.0610008	0.0542086	0.0140845	0.587443	1	0.888655	0.230891	9.63009
ZNF225	TTTCTCTCGCATGTGAACCA	227	237	54	0		1.7309	1.83535	0.760563	0	1	1.06035	0.439404	0
NPIPA1	TTTCTCTCCCTTCTAGTCTG	97	130	59	23		0.739635	1.00673	0.830986	1.12593	1	1.36112	1.12351	1.52228
SERPINB10	TTTCTCTCCATATATCGCAT	125	178	38	33		0.953137	1.37845	0.535211	1.61547	1	1.44622	0.561526	1.6949
NCL	TTTCTCTCCAGTATAGTACA	155	246	42	34		1.18189	1.90505	0.591549	1.66442	1	1.61186	0.500511	1.40827
PNMA5	TTTCTCTCCAATCTTCGGAG	284	267	264	67		2.16553	2.06767	3.71831	3.27989	1	0.954812	1.71705	1.51459
UPP2	TTTCTCTCAATAGCACGGCA	102	76	26	0		0.77776	0.588551	0.366197	0	1	0.756726	0.470836	0
SNX17	TTTCTCTAAATAGCTTCGGA	33	93	16	8		0.251628	0.720201	0.225352	0.391629	1	2.86216	0.895576	1.55638
AMBRA1	TTTCTCGGTGATACCTAGAA	214	243	121	28		1.63177	1.88181	1.70423	1.3707	1	1.15323	1.0444	0.840008
VSX1	TTTCTCGGGCATACACATCA	103	99	12	0		0.785385	0.766665	0.169014	0	1	0.976165	0.215199	0
TMSB4X	TTTCTCGATCTCAGCCATAT	187	244	86	341		1.42589	1.88956	1.21127	16.6932	1	1.32518	0.84948	11.7072
FBN1	TTTCTCCTTACCGATACACG	103	162	35	17		0.785385	1.25454	0.492958	0.832211	1	1.59736	0.627664	1.05962
NT5DC1	TTTCTCCTTAACTAGGAACT	114	93	60	14		0.869261	0.720201	0.84507	0.68535	1	0.82852	0.972171	0.788428
TMSB15B	TTTCTCCTGCTGGATAGCTG	296	269	163	41		2.25703	2.08316	2.29577	2.0071	1	0.922966	1.01717	0.889265
WNK1	TTTCTCCTCATACATCTCAG	37	88	11	19		0.282129	0.68148	0.15493	0.930118	1	2.41549	0.549145	3.29679
UBR5	TTTCTCCCAACAATCACAGT	51	54	35	20		0.38888	0.418181	0.492958	0.979072	1	1.07535	1.26763	2.51767
CDH17	TTTCTCCAGTCAAAGTACGA	103	136	41	16		0.785385	1.0532	0.577465	0.783257	1	1.34099	0.735263	0.997291
TUBAL3	TTTCTCCAGGCAGAACAGTG	150	158	250	0		1.14376	1.22357	3.52113	0	1	1.06977	3.07854	0
C7orf62	TTTCTCATAACATTCCAATG	183	228	287	12		1.39539	1.76565	4.04225	0.587443	1	1.26534	2.89686	0.420987
SNTB1	TTTCTCAGTCAGCACAACCA	253	284	61	18		1.92915	2.19932	0.859155	0.881164	1	1.14005	0.445354	0.456763
PSME2	TTTCTCACAGTCCATAAGTG	211	352	115	45		1.6089	2.72592	1.61972	2.20291	1	1.69428	1.00673	1.36921
FGF10	TTTCTCAAGATTGAGAAGAA	82	135	41	33		0.625258	1.04545	0.577465	1.61547	1	1.67203	0.923562	2.58368
PTGDR2	TTTCTCAACATGTTCGCCAG	173	215	255	53		1.31914	1.66498	3.59155	2.59454	1	1.26217	2.72264	1.96684
MRPL36	TTTCTATTTGGATCCATTCG	187	260	149	20		1.42589	2.01346	2.09859	0.979072	1	1.41207	1.47177	0.686637
PUF60	TTTCTATTGACCGATTGCAA	85	125	30	4		0.648133	0.968012	0.422535	0.195814	1	1.49354	0.651926	0.30212
PCDH7	TTTCTATTGAAAATGACACG	31	72	48	10		0.236378	0.557575	0.676056	0.489536	1	2.35883	2.86006	2.07099
ERGIC2	TTTCTATGCAGATGTTGGAG	142	183	40	24		1.08276	1.41717	0.56338	1.17489	1	1.30884	0.520317	1.08508
FANCB	TTTCTATCACAATGTAAGGG	107	144	54	14		0.815886	1.11515	0.760563	0.68535	1	1.3668	0.932194	0.840008
NUDT7	TTTCTATATCCAGCTAAGAA	73	105	26	0		0.556632	0.81313	0.366197	0	1	1.4608	0.65788	0
SLC25A46	TTTCTATAGCCTAACTTACG	175	223	206	0		1.33439	1.72693	2.90141	0	1	1.29417	2.17433	0
TPTE2	TTTCTATAGAAATCCAATTG	111	278	35	23		0.846386	2.15286	0.492958	1.12593	1	2.54359	0.582427	1.33028
TPTE	TTTCTATAGAAATCCAATCA	43	23	53	0		0.327879	0.178114	0.746479	0	1	0.543231	2.27669	0
C2orf73	TTTCTATAAAGGGTGACTGG	118	151	51	29		0.899762	1.16936	0.71831	1.41965	1	1.29963	0.798333	1.57781
Non-Targeting Control-993	TTTCTAGTTACTACTGGACG	253	331	100	39		1.92915	2.56329	1.40845	1.90919	1	1.32872	0.730089	0.989653
ERG	TTTCTAGCATGCATTAACCG	99	115	62	5		0.754885	0.890571	0.873239	0.244768	1	1.17974	1.15679	0.324245
RPL17-C18orf32	TTTCTAGCATGCAAATCAAG	75	167	21	24		0.571882	1.29326	0.295775	1.17489	1	2.26141	0.517195	2.05442
CAMK2G	TTTCTAGCAACGATCCACGG	104	147	49	14		0.79301	1.13838	0.690141	0.68535	1	1.43552	0.87028	0.864239
SAG	TTTCTAGATCTATTTCCATG	94	114	26	22		0.716759	0.882827	0.366197	1.07698	1	1.23169	0.510907	1.50257
FGFR1OP	TTTCTAGAAGGCCAATGATG	286	183	95	61		2.18078	1.41717	1.33803	2.98617	1	0.649845	0.613555	1.36931
OR4D10	TTTCTACTGTGATGTCCACC	123	167	51	13		0.937887	1.29326	0.71831	0.636397	1	1.37891	0.765881	0.678543
REEP4	TTTCTACTATGAGATCAAGA	12	80	6	10		0.0915012	0.619527	0.084507	0.489536	1	6.7707	0.923562	5.35005
FGL1	TTTCTACGAGTTGAATATTG	76	66	398	53		0.579508	0.51111	5.60563	2.59454	1	0.881973	9.6731	4.47715
LGALS16	TTTCTACACTGAGATGAATG	58	130	33	23		0.442256	1.00673	0.464789	1.12593	1	2.27636	1.05095	2.54589
KISS1	TTTCTAATGGCTCCCCAAAG	87	87	18	20		0.663384	0.673736	0.253521	0.979072	1	1.01561	0.382164	1.47588
CBFA2T2	TTTCTAATAGGTCTAAATGG	54	73	142	0		0.411755	0.565319	2	0	1	1.37295	4.85725	0
RBM22	TTTCTAACTCTGATGGAACA	177	225	314	34		1.34964	1.74242	4.42254	1.66442	1	1.29102	3.27682	1.23323
RB1CC1	TTTCTAACAGCTCTATTACG	123	181	67	6		0.937887	1.40168	0.943662	0.293721	1	1.49451	1.00616	0.313174
C17orf97	TTTCGTTGATCCGATTCGCA	177	325	116	44		1.34964	2.51683	1.6338	2.15396	1	1.86481	1.21054	1.59595
YWHAG	TTTCGTTCCTCATTCGACAG	88	129	41	1409		0.671009	0.998988	0.577465	68.9756	1	1.48879	0.860592	102.794
BIRC3	TTTCGTTATTCATTGCACAG	59	49	15	0		0.449881	0.379461	0.211268	0	1	0.843469	0.469608	0
PIGG	TTTCGTGTCAGATTACACAG	42	66	55	0		0.320254	0.51111	0.774648	0	1	1.59595	2.41885	0
Non-Targeting Control-992	TTTCGTGCCGATGTAACACA	251	413	85	49		1.9139	3.19831	1.19718	2.39873	1	1.6711	0.62552	1.25332
MICAL3	TTTCGTCGGAAAGAATTCCG	46	87	19	0		0.350755	0.673736	0.267606	0	1	1.92082	0.762943	0
UPF1	TTTCGTCGATTAAAATGGAG	52	86	30	4		0.396505	0.665992	0.422535	0.195814	1	1.67966	1.06565	0.493851
OMD	TTTCGTCAAAATGTAGACTA	174	172	46	25		1.32677	1.33198	0.647887	1.22384	1	1.00393	0.48832	0.922422
KCTD14	TTTCGTAGAACTGAGCCTCA	69	96	25	16		0.526132	0.743433	0.352113	0.783257	1	1.41302	0.669248	1.48871
PHF23	TTTCGGTCCTTCTTTCGAGG	69	138	124	17		0.526132	1.06868	1.74648	0.832211	1	2.03121	3.31947	1.58175
RFFL	TTTCGGTAGAGATGTCATGG	243	258	97	32		1.8529	1.99798	1.3662	1.56651	1	1.0783	0.73733	0.84544
TPT1	TTTCGGTACCTTCGCCCTCG	233	372	201	27		1.77665	2.8808	2.83099	1.32175	1	1.62148	1.59344	0.743955
ITPKC	TTTCGGAAGGAGACCACAAA	177	256	101	30		1.34964	1.98249	1.42254	1.46861	1	1.4689	1.05401	1.08815
SPATA31A1	TTTCGCCCACTTCACCTGGG	71	107	33	16		0.541382	0.828618	0.464789	0.783257	1	1.53056	0.858523	1.44677
SPATA31A6	TTTCGCCCACCTCACCTGGG	114	169	105	9		0.869261	1.30875	1.47887	0.440582	1	1.50559	1.7013	0.506847
Non-Targeting Control-991	TTTCGCCCAAGAGGCTTGGG	337	422	709	28		2.56966	3.26801	9.98592	1.3707	1	1.27177	3.88609	0.533417
ERCC4	TTTCGCCAGAAAAACAAACG	50	154	24	0		0.381255	1.19259	0.338028	0	1	3.12807	0.88662	0
PIH1D1	TTTCGCATCCCCATGAGTCT	107	188	52	24		0.815886	1.45589	0.732394	1.17489	1	1.78443	0.897668	1.44001
INPP4B	TTTCGCAGATTGTCCCAATG	227	337	221	206		1.7309	2.60976	3.11268	10.0844	1	1.50775	1.7983	5.82613
COX16	TTTCGCAAGAACAAGACTCT	226	205	255	39		1.72327	1.58754	3.59155	1.90919	1	0.921235	2.08414	1.10789
PDIA3	TTTCGATGATTCATTCAGTG	70	95	43	26		0.533757	0.735689	0.605634	1.27279	1	1.37832	1.13466	2.38459
YWHAH	TTTCGATCTTCATTGGAGAG	113	98	56	11		0.861636	0.758921	0.788732	0.538489	1	0.880791	0.915389	0.624961
SIDT1	TTTCGATCATGTCTACAGCG	65	132	124	0		0.495631	1.02222	1.74648	0	1	2.06246	3.52375	0
MMRN2	TTTCGATCAGATTAGCAAGG	54	107	40	0		0.411755	0.828618	0.56338	0	1	2.0124	1.36824	0
CLDND1	TTTCGATACAATGGCACAGT	216	280	147	36		1.64702	2.16835	2.07042	1.76233	1	1.31653	1.25707	1.07001
DAZAP1	TTTCGAGGACGAACAATCAG	48	112	49	9		0.366005	0.867338	0.690141	0.440582	1	2.36975	1.88561	1.20376
TRIM5	TTTCGAGCTCCTGATCTGAA	85	109	59	38		0.648133	0.844106	0.830986	1.86024	1	1.30236	1.28212	2.87014
IDH3G	TTTCGAGATTTGTGCGACGG	232	462	620	4906		1.76902	3.57777	8.73239	240.166	1	2.02246	4.93628	135.762
TTC5	TTTCGAGACACATAGTGTTG	117	84	107	0		0.892137	0.650504	1.50704	0	1	0.729153	1.68925	0
TFF2	TTTCGACTCCAGTGTCACTG	89	165	87	2		0.678634	1.27778	1.22535	0.0979072	1	1.88286	1.80562	0.144271
MILR1	TTTCGACGTAAGACACACCT	149	142	36	4		1.13614	1.09966	0.507042	0.195814	1	0.967893	0.446285	0.172351
PCDHGB6	TTTCGACCAGACGTCCTACG	233	316	235	32		1.77665	2.44713	3.30986	1.56651	1	1.37739	1.86298	0.881725
TMPRSS11F	TTTCGACATTCTTCTGTAGG	132	219	45	8		1.00651	1.69596	0.633803	0.391629	1	1.68498	0.629702	0.389094
UBQLN2	TTTCGAATCCCGATCTGATG	60	165	48	5		0.457506	1.27778	0.676056	0.244768	1	2.79292	1.4777	0.535005
PDE12	TTTCGAATCAAGCAGCACGA	45	52	12	17		0.343129	0.402693	0.169014	0.832211	1	1.17359	0.492567	2.42536
DDHD2	TTTCGAAGCATTGTACAGTG	192	438	177	4		1.46402	3.39191	2.49296	0.195814	1	2.31685	1.70282	0.133751
SUV39H2	TTTCGAACTAGCAATGGACG	300	312	201	44		2.28753	2.41616	2.83099	2.15396	1	1.05623	1.23757	0.941609
PACRG	TTTCGAAAATTCTATGAGCG	44	64	39	21		0.335504	0.495622	0.549296	1.02803	1	1.47724	1.63722	3.06412
RBFOX1	TTTCGAAAATAGTGCCGATG	107	150	942	12		0.815886	1.16161	13.2676	0.587443	1	1.42375	16.2616	0.720007
BRCC3	TTTCCTTTGATAGACTGGCC	109	143	326	27		0.831136	1.10741	4.59155	1.32175	1	1.3324	5.52443	1.59029
CYP51A1	TTTCCTTTCCATGCAAACAA	119	162	34	12		0.907387	1.25454	0.478873	0.587443	1	1.38259	0.52775	0.647401
MRPS24	TTTCCTTCGCAAGTTCATGT	175	163	45	25		1.33439	1.26229	0.633803	1.22384	1	0.945964	0.474975	0.917151
GPRIN3	TTTCCTTCAGAAATGCAGTG	88	117	52	10		0.671009	0.906059	0.732394	0.489536	1	1.35029	1.09148	0.729552
FTMT	TTTCCTTCACCAGTCCCGGG	126	151	37	7		0.960762	1.16936	0.521127	0.342675	1	1.21711	0.54241	0.35667
EFCAB7	TTTCCTTCACAGTTACCATG	162	228	79	52		1.23527	1.76565	1.11268	2.54559	1	1.42937	0.900758	2.06076
MARS2	TTTCCTGTATCTCTCGAGAG	144	195	40	30		1.09801	1.5101	0.56338	1.46861	1	1.3753	0.51309	1.33751
PRR23B	TTTCCTGGGCGCTGTCAGGG	396	568	264	89		3.01954	4.39864	3.71831	4.35687	1	1.45673	1.23142	1.44289
ZNF229	TTTCCTGGACAGTCTACAAG	60	78	136	48		0.457506	0.604039	1.91549	2.34977	1	1.32029	4.18682	5.13605
C1orf137	TTTCCTGAGGCAGTGAGCCA	86	83	162	3		0.655759	0.64276	2.28169	0.146861	1	0.980177	3.47947	0.223956
CD5	TTTCCTGAAGCAATGCTCCA	341	393	226	47		2.60016	3.04343	3.1831	2.30082	1	1.17048	1.22419	0.884876
EXTL2	TTTCCTGAACTGGAAACCAA	124	155	104	4		0.945512	1.20033	1.46479	0.195814	1	1.26951	1.5492	0.207099
OR13C3	TTTCCTGAAAGCAGATGACA	86	134	128	58		0.655759	1.03771	1.80282	2.83931	1	1.58246	2.74921	4.32981
WASL	TTTCCTCGGCAAGAAATGTG	278	172	108	23		2.11978	1.33198	1.52113	1.12593	1	0.62836	0.717588	0.531156
PCYOX1	TTTCCTCCTATTGACAGGGG	94	121	43	16		0.716759	0.937035	0.605634	0.783257	1	1.30732	0.844961	1.09278
SAP25	TTTCCTCCTAGGGTTCCCGG	42	72	381	2		0.320254	0.557575	5.3662	0.0979072	1	1.74104	16.7561	0.305717
PPM1G	TTTCCTCCAACTCGGAACGT	88	92	46	0		0.671009	0.712457	0.647887	0	1	1.06177	0.965542	0
ARPC2	TTTCCTCACAGATTTCGATG	242	346	108	56		1.84527	2.67946	1.52113	2.7414	1	1.45206	0.824337	1.48563
IL31RA	TTTCCTATAGTAGTAGACAC	133	117	69	18		1.01414	0.906059	0.971831	0.881164	1	0.893427	0.958283	0.86888
TRPC6	TTTCCTAGCCAGGATAAAGT	165	241	70	49		1.25814	1.86633	0.985915	2.39873	1	1.4834	0.783629	1.90656
PIK3R1	TTTCCTAGATACACCCTCCG	183	168	97	0		1.39539	1.30101	1.3662	0	1	0.932359	0.979077	0
APAF1	TTTCCTAATATTGTACAACT	74	52	11	12		0.564257	0.402693	0.15493	0.587443	1	0.713669	0.274573	1.04109
METTL11B	TTTCCTAAGAAATTTCTGAG	62	72	167	0		0.472756	0.557575	2.35211	0	1	1.17941	4.97532	0
PPM1K	TTTCCGTTTGCCAATCTGTG	111	136	30	21		0.846386	1.0532	0.422535	1.02803	1	1.24435	0.499223	1.21461
C10orf107	TTTCCGTATCCAATATTGTG	278	349	156	23		2.11978	2.70269	2.19718	1.12593	1	1.27499	1.03652	0.531156
EIF4EBP1	TTTCCGGTCATAGATGATCC	134	136	150	11		1.02176	1.0532	2.11268	0.538489	1	1.03076	2.06768	0.52702
CCDC93	TTTCCGGCGATGTAGCTGGG	179	235	60	15		1.36489	1.81986	0.84507	0.734304	1	1.33334	0.619148	0.537994
NVL	TTTCCGATATAAAGACAGCA	35	11	17	0		0.266878	0.085185	0.239437	0	1	0.31919	0.897175	0
CXXC4	TTTCCGAGTTGTAATCCACA	81	155	312	0		0.617633	1.20033	4.39437	0	1	1.94344	7.11485	0
CHKA	TTTCCGAGGCTCATCACCAA	151	227	49	20		1.15139	1.75791	0.690141	0.979072	1	1.52677	0.599398	0.850339
AIFM3	TTTCCGAGCCTATGGCATCG	357	483	993	14		2.72216	3.7404	13.9859	0.68535	1	1.37405	5.1378	0.251767
MTRNR2L7	TTTCCCTGATTAAAAGTAAG	72	112	23	33		0.549007	0.867338	0.323944	1.61547	1	1.57983	0.590054	2.94253
TMEM191B	TTTCCCTCTGCAGCCTGCTG	396	423	77	51		3.01954	3.27575	1.08451	2.49663	1	1.08485	0.359163	0.826826
HDAC9	TTTCCCTCTAAAGTAACATG	138	131	55	17		1.05226	1.01448	0.774648	0.832211	1	0.964089	0.736173	0.790877
GP1BA	TTTCCCGTCTACAAATACCC	28	37	34	6		0.213503	0.286531	0.478873	0.293721	1	1.34205	2.24294	1.37573
RAC3	TTTCCCGTCCACCATCACGT	136	113	26	11		1.03701	0.875082	0.366197	0.538489	1	0.843849	0.353127	0.519269
SPTBN2	TTTCCCGAATCTTGTCGGCG	133	241	40	6		1.01414	1.86633	0.56338	0.293721	1	1.84031	0.555526	0.289627
BTG2	TTTCCCGAAAAGCCGTCCAA	315	325	141	43		2.40191	2.51683	1.98592	2.105	1	1.04785	0.826808	0.876389
MSMP	TTTCCCCTCATAGTGACAGG	276	261	129	40		2.10453	2.02121	1.8169	1.95814	1	0.96041	0.86333	0.930443
SGK494	TTTCCCATTAGGCCCATTAG	97	80	66	20		0.739635	0.619527	0.929577	0.979072	1	0.837613	1.25681	1.32372
ZNF285	TTTCCCATGTAATAACTGTG	252	278	64	67		1.92152	2.15286	0.901408	3.27989	1	1.12039	0.469111	1.70692
Non-Targeting Control-990	TTTCCCATGATCATTTAGTG	256	290	270	43		1.95203	2.24579	3.80282	2.105	1	1.15049	1.94814	1.07837
F7	TTTCCCAGTCTTCGTAACCC	186	165	47	25		1.41827	1.27778	0.661972	1.22384	1	0.90094	0.466747	0.862911
LMCD1	TTTCCCAGTAGCAATAGGGT	173	142	227	2		1.31914	1.09966	3.19718	0.0979072	1	0.833618	2.42368	0.0742203
CPA5	TTTCCCAGAACCGCTTATGG	124	146	55	10		0.945512	1.13064	0.774648	0.489536	1	1.19579	0.819289	0.517747
PHKB	TTTCCCACTAAAACATGCGG	42	54	50	0		0.320254	0.418181	0.704225	0	1	1.30578	2.19896	0
ALYREF	TTTCCCACCTGTCTCCACGC	175	116	198	0		1.33439	0.898315	2.78873	0	1	0.673201	2.08989	0
UHRF2	TTTCCCACCACATACACGAC	56	85	51	8		0.427006	0.658248	0.71831	0.391629	1	1.54154	1.6822	0.917151
CYLC1	TTTCCCAAACCACTCCAGAG	108	251	61	0		0.823511	1.94377	0.859155	0	1	2.36034	1.04328	0
SKIV2L2	TTTCCATTTGACCTACAACA	49	36	14	0		0.37363	0.278787	0.197183	0	1	0.746159	0.52775	0
C3orf58	TTTCCATTAATTGCCAAGCG	62	62	20	0		0.472756	0.480134	0.28169	0	1	1.01561	0.595847	0
BLOC1S6	TTTCCATGTTAAGTTTGCTG	221	333	259	12		1.68515	2.57878	3.64789	0.587443	1	1.5303	2.16473	0.3486
CDCA7L	TTTCCATGGGAACATCATCT	207	259	109	27		1.5784	2.00572	1.53521	1.32175	1	1.27073	0.97264	0.837399
SPOCK2	TTTCCATGGAGTTTCACGGT	326	406	88	66		2.48578	3.1441	1.23944	3.23094	1	1.26483	0.49861	1.29977
C3orf67	TTTCCATGAGGTGCTGATCG	154	225	55	11		1.17427	1.74242	0.774648	0.538489	1	1.48384	0.659687	0.458576
PLOD2	TTTCCATGACGAGTTACAAG	66	65	16	2		0.503257	0.503366	0.225352	0.0979072	1	1.00022	0.447788	0.194547
FGF5	TTTCCATCTGCAGATCTACC	165	223	69	25		1.25814	1.72693	0.971831	1.22384	1	1.37261	0.772434	0.972736
AP3S2	TTTCCATCTAGTCCTCAAGC	62	104	33	18		0.472756	0.805386	0.464789	0.881164	1	1.7036	0.983147	1.86389
RCAN1	TTTCCATCCCACTGGCGGAG	184	295	105	74		1.40302	2.28451	1.47887	3.62256	1	1.62828	1.05407	2.58198
CYP7A1	TTTCCATCATGCTTTCCGTG	167	225	162	13		1.27339	1.74242	2.28169	0.636397	1	1.36833	1.79182	0.499765
MASTL	TTTCCATCAGTCAAATCAGT	38	55	75	38		0.289754	0.425925	1.05634	1.86024	1	1.46996	3.64564	6.42006
CDK7	TTTCCATAAAATCAAAGACA	15	24	4	16		0.114376	0.185858	0.056338	0.783257	1	1.62497	0.492567	6.84806
ITGA6	TTTCCAGTTATAAGTACCCG	86	92	32	24		0.655759	0.712457	0.450704	1.17489	1	1.08646	0.687302	1.79164
RFC5	TTTCCAGTGGAGACATGCGT	37	28	15	5		0.282129	0.216835	0.211268	0.244768	1	0.768566	0.748834	0.867575
OR9G1	TTTCCAGTGAAAAAATACAT	24	25	20	0		0.183002	0.193602	0.28169	0	1	1.05792	1.53927	0
HGSNAT	TTTCCAGTAGACGGTCAAGT	236	366	141	1150		1.79952	2.83434	1.98592	56.2966	1	1.57505	1.10358	31.2842
SMC4	TTTCCAGGTACAATGACTGG	134	54	28	18		1.02176	0.418181	0.394366	0.881164	1	0.409274	0.385966	0.862396
SAA2-SAA4	TTTCCAGGGGTTGGGGACAT	263	549	431	60		2.0054	4.25151	6.07042	2.93721	1	2.12003	3.02704	1.46465
DTL	TTTCCAGCAAAGTGTTACTG	91	76	11	10		0.693884	0.588551	0.15493	0.489536	1	0.848198	0.223279	0.705501
MSTN	TTTCCAGACGAAGTTTACTG	97	84	36	5		0.739635	0.650504	0.507042	0.244768	1	0.879493	0.685531	0.330931
IFT27	TTTCCAGAAAAGCTACACCC	63	54	14	11		0.480381	0.418181	0.197183	0.538489	1	0.870519	0.410472	1.12096
TBC1D23	TTTCCACTTAGATTCAGACC	88	137	21	14		0.671009	1.06094	0.295775	0.68535	1	1.58111	0.440791	1.02137
CHD3	TTTCCACTCACTGTGCATCG	146	114	67	64		1.11326	0.882827	0.943662	3.13303	1	0.793007	0.847653	2.81427
COL13A1	TTTCCACACAGGGTGAGCCA	301	396	112	75		2.29515	3.06666	1.57746	3.67152	1	1.33615	0.687302	1.59968
ZMYM1	TTTCCAATTAGAAGTTCCGT	37	87	19	0		0.282129	0.673736	0.267606	0	1	2.38805	0.948523	0
GPR65	TTTCCAATATCCAGATGGAC	42	76	10	0		0.320254	0.588551	0.140845	0	1	1.83776	0.439792	0
PRY	TTTCCAAGGCTACCACCAGA	57	100	13	6		0.434631	0.774409	0.183099	0.293721	1	1.78176	0.421274	0.675796
LOC388436	TTTCCAAGGCCTTGTCAAGT	191	182	385	993		1.45639	1.40942	5.42254	48.6109	1	0.96775	3.72326	33.3776
TEX12	TTTCCAAGAGAGGACAGCTG	91	204	71	37		0.693884	1.57979	1	1.81128	1	2.27674	1.44116	2.61035
TSSK4	TTTCCAACCTGTATTTCACG	31	33	1	0		0.236378	0.255555	0.0140845	0	1	1.08113	0.0595847	0
RBM25	TTTCCAACCATAGACACAGT	90	108	41	22		0.686259	0.836362	0.577465	1.07698	1	1.21873	0.841468	1.56935
PVRL3	TTTCCAACCAGATTTGCTAG	226	149	60	28		1.72327	1.15387	0.84507	1.3707	1	0.669581	0.490387	0.795405
WDR75	TTTCCAAAGGCAATGCACTT	51	125	307	0		0.38888	0.968012	4.32394	0	1	2.48923	11.119	0
STC1	TTTCCAAAGGATGATTGCTG	105	83	20	45		0.800635	0.64276	0.28169	2.20291	1	0.802812	0.351833	2.75145
ADGRG4	TTTCCAAAGATGGAGTACCC	121	264	113	23		0.922637	2.04444	1.59155	1.12593	1	2.21587	1.725	1.22034
ITIH4	TTTCCAAACGGAGTCCAGTG	123	213	66	33		0.937887	1.64949	0.929577	1.61547	1	1.75873	0.99114	1.72245
ZFP3	TTTCCAAAAGTGGTTTACCA	129	201	77	6		0.983638	1.55656	1.08451	0.293721	1	1.58246	1.10255	0.298607
LACE1	TTTCCAAAAGGGCTTCCCAG	90	193	43	31		0.686259	1.49461	0.605634	1.51756	1	2.17791	0.882515	2.21135
SPANXN1	TTTCATTGTTGGATTCACAG	67	107	12	15		0.510882	0.828618	0.169014	0.734304	1	1.62194	0.330828	1.43733
INTS9	TTTCATTGAAAGAGTGCCAA	150	181	348	21		1.14376	1.40168	4.90141	1.02803	1	1.2255	4.28533	0.898808
TPMT	TTTCATTACAGAGTTCTTCG	50	80	2	11		0.381255	0.619527	0.028169	0.538489	1	1.62497	0.073885	1.41241
RALGPS2	TTTCATTAAAGATAGAACCA	101	115	32	16		0.770135	0.890571	0.450704	0.783257	1	1.15638	0.585228	1.01704
HGD	TTTCATGGTTATCAACTCAG	29	42	32	12		0.221128	0.325252	0.450704	0.587443	1	1.47088	2.03821	2.65658
C14orf132	TTTCATGGACTCGCCCAACG	86	101	1612	0		0.655759	0.782153	22.7042	0	1	1.19275	34.6228	0
ARL2BP	TTTCATGGACAAGTACTACC	53	54	191	16		0.40413	0.418181	2.69014	0.783257	1	1.03477	6.65662	1.93813
C9orf114	TTTCATGCCACAGTTGACAA	77	49	58	10		0.587133	0.379461	0.816901	0.489536	1	0.646294	1.39134	0.833774
FOPNL	TTTCATGAGACAATGATGGT	205	355	335	68		1.56315	2.74915	4.71831	3.32884	1	1.75873	3.01847	2.12958
TMEM207	TTTCATCTTCTTCGCATGGT	177	233	759	5		1.34964	1.80437	10.6901	0.244768	1	1.33693	7.92072	0.181358
SLC31A2	TTTCATCTTCTCAGATACAG	43	91	4	5		0.327879	0.704712	0.056338	0.244768	1	2.1493	0.171826	0.746518
CACNA2D1	TTTCATCTTACTGTAAAACG	109	154	50	6		0.831136	1.19259	0.704225	0.293721	1	1.43489	0.847305	0.353398
C15orf26	TTTCATCTGGAGTCATACAC	42	76	35	39		0.320254	0.588551	0.492958	1.90919	1	1.83776	1.53927	5.96148
BIK	TTTCATCTACGACCAGACTG	234	199	84	65		1.78427	1.54107	1.1831	3.18198	1	0.863699	0.66307	1.78335
GAS2	TTTCATCCACCCCTAAATCT	117	150	50	7		0.892137	1.16161	0.704225	0.342675	1	1.30206	0.789369	0.384106
TMEM135	TTTCATCAGAATGTTTAGCG	113	156	16	9		0.861636	1.20808	0.225352	0.440582	1	1.40207	0.26154	0.511332
PAPSS1	TTTCATATCACCTTACACTC	98	146	14	49		0.74726	1.13064	0.197183	2.39873	1	1.51304	0.263875	3.21003
DCSTAMP	TTTCATACTTCCAACCACAA	35	42	14	14		0.266878	0.325252	0.197183	0.68535	1	1.21873	0.73885	2.56802
GPR85	TTTCATAATAGGAGTCAGCG	108	164	60	4		0.823511	1.27003	0.84507	0.195814	1	1.54222	1.02618	0.23778
DRC7	TTTCATAAAACTCAATGACA	35	29	8	0		0.266878	0.224579	0.112676	0	1	0.841502	0.4222	0
TATDN1	TTTCAGTTTATGATTACAGG	47	61	177	0		0.35838	0.47239	2.49296	0	1	1.31813	6.95619	0
CTSS	TTTCAGTTGAGCAATCCACC	174	140	197	24		1.32677	1.08417	2.77465	1.17489	1	0.817154	2.09128	0.885525
GAGE12I	TTTCAGTGTGAAATATGAGT	58	71	19	19		0.442256	0.549831	0.267606	0.930118	1	1.24324	0.605093	2.10312
TBX5	TTTCAGTAAAGAATATCCCG	40	48	6	21		0.305004	0.371716	0.084507	1.02803	1	1.21873	0.277069	3.37053
IAH1	TTTCAGGTTACAATACCAGG	45	93	53	0		0.343129	0.720201	0.746479	0	1	2.09892	2.1755	0
INPPL1	TTTCAGGTAGTCGTGCGAGA	144	140	78	9		1.09801	1.08417	1.09859	0.440582	1	0.987394	1.00053	0.401254
AIF1	TTTCAGGGACATGATATCTG	206	241	83	24		1.57077	1.86633	1.16901	1.17489	1	1.18816	0.74423	0.747968
HOXD9	TTTCAGGCTTAATCCCGTAG	258	302	93	15		1.96728	2.33872	1.30986	0.734304	1	1.18881	0.665824	0.373259
ZADH2	TTTCAGGCTGATGTATGCGG	62	82	34	13		0.472756	0.635016	0.478873	0.636397	1	1.34322	1.01294	1.34614
Non-Targeting Control-989	TTTCAGGCTACGGGCGCGGG	432	439	1907	63		3.29404	3.39966	26.8592	3.08408	1	1.03206	8.15386	0.936259
GAN	TTTCAGGCAAGACATAACTT	63	65	32	15		0.480381	0.503366	0.450704	0.734304	1	1.04785	0.938222	1.52859
RPL39	TTTCAGGATTAAGCGATTCC	99	201	121	27		0.754885	1.55656	1.70423	1.32175	1	2.06199	2.2576	1.75092
LOC728485	TTTCAGGAGATAAACTGGAG	59	33	11	16		0.449881	0.255555	0.15493	0.783257	1	0.568051	0.344379	1.74103
C7orf73	TTTCAGCTTGGATTTACACT	172	304	93	44		1.31152	2.3542	1.30986	2.15396	1	1.79502	0.998736	1.64234
TREML2	TTTCAGCTCCCCAAACTGAG	118	111	23	0		0.899762	0.859594	0.323944	0	1	0.955358	0.360033	0
C4orf36	TTTCAGCTATCAAACTCGAA	17	28	4	12		0.129627	0.216835	0.056338	0.587443	1	1.67276	0.434618	4.53181
STIL	TTTCAGCGCTCAGTTCACAA	82	92	16	9		0.625258	0.712457	0.225352	0.440582	1	1.13946	0.360415	0.704641
PITX3	TTTCAGCGAACCGTCCTCTG	178	406	99	64		1.35727	3.1441	1.39437	3.13303	1	2.31649	1.02733	2.30834
WDR82	TTTCAGCCCCAACGGCGAGA	126	216	36	0		0.960762	1.67272	0.507042	0	1	1.74104	0.52775	0
DYTN	TTTCAGCAGCTGATAACCGG	94	68	39	10		0.716759	0.526598	0.549296	0.489536	1	0.734693	0.76636	0.682985
CENPN	TTTCAGATGAGTAAAGGACC	77	56	12	0		0.587133	0.433669	0.169014	0	1	0.738622	0.287864	0
ADCK1	TTTCAGATCTCACGCCACCT	161	178	195	0		1.22764	1.37845	2.74648	0	1	1.12284	2.2372	0
SGCG	TTTCAGATCAACTCCAACGA	54	90	43	0		0.411755	0.696968	0.605634	0	1	1.69268	1.47086	0
ABCE1	TTTCAGATATATCATTGTGG	40	34	8	7		0.305004	0.263299	0.112676	0.342675	1	0.863265	0.369425	1.12351
STIM2	TTTCAGATAGCCCATAACTC	184	176	879	0		1.40302	1.36296	12.3803	0	1	0.971449	8.82403	0
TTC26	TTTCAGATACAATACCAGGG	81	135	43	36		0.617633	1.04545	0.605634	1.76233	1	1.69268	0.980572	2.85336
FXN	TTTCAGAGTTCGAACCAACG	231	170	188	13		1.7614	1.3165	2.64789	0.636397	1	0.747415	1.50329	0.361302
SPINK8	TTTCAGAGGCCATAGGAAGG	317	417	692	50		2.41716	3.22929	9.74648	2.44768	1	1.33599	4.03221	1.01263
TJP2	TTTCAGAGGATTAGTGCGGG	86	94	36	19		0.655759	0.727945	0.507042	0.930118	1	1.11008	0.773215	1.41838
SNX13	TTTCAGAGGATCCGATGATG	283	405	156	23		2.1579	3.13636	2.19718	1.12593	1	1.45343	1.0182	0.521772
RIC3	TTTCAGACTGTATCAAGCGT	328	287	203	33		2.50103	2.22255	2.85915	1.61547	1	0.888655	1.14319	0.645921
IGDCC4	TTTCAGACATGCCTATCCAG	158	145	34	4		1.20477	1.12289	0.478873	0.195814	1	0.932043	0.397482	0.162533
ABCB11	TTTCAGAATCCTCCTAACTG	222	290	55	40		1.69277	2.24579	0.774648	1.95814	1	1.32669	0.457621	1.15677
MMADHC	TTTCACTTACATATATCTGG	13	9	3	7		0.0991263	0.0696968	0.0422535	0.342675	1	0.703112	0.426259	3.45695
EIF5A2	TTTCACTACTGGAGATGCCG	163	138	42	31		1.24289	1.06868	0.591549	1.51756	1	0.859838	0.475946	1.22099
UBE2E3	TTTCACTAACAGAATTCAGA	34	36	5	0		0.259253	0.278787	0.0704225	0	1	1.07535	0.271636	0
IFT88	TTTCACGTTCCATTTGCCTG	221	351	413	74		1.68515	2.71818	5.8169	3.62256	1	1.61302	3.45187	2.1497
OR51F1	TTTCACGTGCCTCAAACCAG	104	142	31	27		0.79301	1.09966	0.43662	1.32175	1	1.38669	0.550585	1.66675
ASXL1	TTTCACGTATCAAACCACCC	32	65	24	11		0.244003	0.503366	0.338028	0.538489	1	2.06295	1.38534	2.2069
SDHAF3	TTTCACGTACTGGTCGCCCA	234	351	191	18		1.78427	2.71818	2.69014	0.881164	1	1.52341	1.5077	0.493851
CCDC177	TTTCACGCCTTTGAGCCCCG	117	158	71	27		0.892137	1.22357	1	1.32175	1	1.3715	1.1209	1.48155
KLK15	TTTCACGCACCTTGTGACCG	148	188	82	20		1.12851	1.45589	1.15493	0.979072	1	1.29009	1.02341	0.867575
FABP6	TTTCACCGGCAAGTTCGAGA	134	132	66	21		1.02176	1.02222	0.929577	1.02803	1	1.00045	0.909778	1.00613
SESN1	TTTCACCGAACGAAGATACT	50	42	24	24		0.381255	0.325252	0.338028	1.17489	1	0.853109	0.88662	3.08163
SPATA31A7	TTTCACCCACCTCACCTGGG	68	93	13	0		0.518507	0.720201	0.183099	0	1	1.38899	0.353127	0
LOC101927844	TTTCACCCAACGAATATGGG	221	290	139	32		1.68515	2.24579	1.95775	1.56651	1	1.3327	1.16177	0.929601
RPL39L	TTTCACCATTAAGCGATTCC	219	290	343	10		1.6699	2.24579	4.83099	0.489536	1	1.34487	2.89298	0.293153
MLH3	TTTCACCAGTAAATGCCACT	34	47	16	0		0.259253	0.363972	0.225352	0	1	1.40393	0.869235	0
TRPM8	TTTCACCAATGACCGCCGAT	161	187	54	37		1.22764	1.44815	0.760563	1.81128	1	1.17962	0.619532	1.47542
ST8SIA4	TTTCACCAATGAAGAATCGC	32	56	31	14		0.244003	0.433669	0.43662	0.68535	1	1.77731	1.7894	2.80878
MPP7	TTTCACCAAACATATCCCAG	47	94	90	0		0.35838	0.727945	1.26761	0	1	2.03121	3.53705	0
FGF7	TTTCACATTATCTGTCTAGT	78	93	124	52		0.594758	0.720201	1.74648	2.54559	1	1.21091	2.93645	4.28004
KCNMA1	TTTCACATTACAGATCGACA	107	130	52	21		0.815886	1.00673	0.732394	1.02803	1	1.23391	0.897668	1.26001
ZNF136	TTTCACAGAGTTTCACTCCA	46	66	31	3		0.350755	0.51111	0.43662	0.146861	1	1.45717	1.2448	0.418699
PHC3	TTTCACACCCGCTACCACTG	60	107	46	0		0.457506	0.828618	0.647887	0	1	1.81116	1.41613	0
SKA3	TTTCACAATTAGACAACTCT	67	65	28	35		0.510882	0.503366	0.394366	1.71338	1	0.985289	0.771933	3.35376
CTH	TTTCACAATTAACAGACACC	42	86	21	38		0.320254	0.665992	0.295775	1.86024	1	2.07957	0.923562	5.80862
TAS2R1	TTTCACAAATGGCATCATTG	100	188	59	15		0.76251	1.45589	0.830986	0.734304	1	1.90934	1.0898	0.963009
DIRAS2	TTTCACAAACCTCAACACCA	19	23	7	0		0.144877	0.178114	0.0985915	0	1	1.22942	0.68052	0
B4GALT6	TTTCAATGTGGGCTTCAAAG	56	90	52	17		0.427006	0.696968	0.732394	0.832211	1	1.63222	1.71519	1.94895
SCRN1	TTTCAATCGACCAAGTTCCA	133	169	27	17		1.01414	1.30875	0.380282	0.832211	1	1.29051	0.37498	0.820609
CACUL1	TTTCAATATAGAGATCTGGA	71	79	120	5		0.541382	0.611783	1.69014	0.244768	1	1.13004	3.1219	0.452117
KIAA1024	TTTCAATAGAAATCCCTCCG	82	76	33	16		0.625258	0.588551	0.464789	0.783257	1	0.941293	0.743355	1.25269
FBXO5	TTTCAAGTTGTACAATCCTA	61	104	25	0		0.465131	0.805386	0.352113	0	1	1.73152	0.757018	0
LOC401052	TTTCAAGTGTCTACCTGGGC	165	283	45	0		1.25814	2.19158	0.633803	0	1	1.74192	0.503761	0
IL24	TTTCAAGTAGAACTCCAGCA	72	98	105	20		0.549007	0.758921	1.47887	0.979072	1	1.38235	2.69372	1.78335
TMEM251	TTTCAAGGAGTGTGTCCATG	177	307	497	31		1.34964	2.37744	7	1.51756	1	1.76153	5.18656	1.12442
PARP8	TTTCAAGGAACCTAACGCAG	105	119	36	10		0.800635	0.921547	0.507042	0.489536	1	1.15102	0.6333	0.611434
CES2	TTTCAAGATGATCCCCGGAG	261	377	93	17		1.99015	2.91952	1.30986	0.832211	1	1.46699	0.658171	0.418165
RAB5A	TTTCAAGAGAGTACCATTGG	64	54	87	19		0.488006	0.418181	1.22535	0.930118	1	0.856917	2.51093	1.90595
SDK2	TTTCAAGACAGCATCCACGT	205	153	92	0		1.56315	1.18485	1.29577	0	1	0.757989	0.828953	0
MNAT1	TTTCAACTTGACCAACAATG	28	25	90	17		0.213503	0.193602	1.26761	0.832211	1	0.906791	5.93719	3.89789
CD4	TTTCAACTGTAAAGGCGAGT	124	134	61	13		0.945512	1.03771	0.859155	0.636397	1	1.09751	0.908666	0.673071
SBSN	TTTCAACGGACTTAGCAACA	174	210	84	26		1.32677	1.62626	1.1831	1.27279	1	1.22573	0.891715	0.959319
ZFR2	TTTCAACGACCTTAACGCGA	42	39	12	0		0.320254	0.30202	0.169014	0	1	0.943062	0.52775	0
NDUFAF4	TTTCAACCTAGAGAACCGAG	69	89	28	0		0.526132	0.689224	0.394366	0	1	1.30998	0.749558	0
ADAM10	TTTCAACCTACGAATGAAGA	39	52	16	0		0.297379	0.402693	0.225352	0	1	1.35414	0.757795	0
HAUS2	TTTCAACAGTCTTTGCCTAA	103	119	283	0		0.785385	0.921547	3.98592	0	1	1.17337	5.07511	0
VSIG1	TTTCAACAGACCCAACCACC	188	138	44	7		1.43352	1.06868	0.619718	0.342675	1	0.745498	0.432306	0.239045
TTC32	TTTCAACAATGGAGAGTACG	83	108	29	9		0.632883	0.836362	0.408451	0.440582	1	1.32151	0.645381	0.696151
UGT1A3	TTTCAAAGTACAGTTGAGTG	73	129	30	9		0.556632	0.998988	0.422535	0.440582	1	1.7947	0.759092	0.791514
PIGF	TTTCAAACTTACTCTATCAG	32	51	160	3		0.244003	0.394949	2.25352	0.146861	1	1.61862	9.23562	0.60188
PRKD2	TTTCAAACATGACCCCACGT	157	164	111	0		1.19714	1.27003	1.56338	0	1	1.06089	1.30593	0
ZNF680	TTTCAAAAAGTGATACTGAG	30	69	26	25		0.228753	0.534342	0.366197	1.22384	1	2.33589	1.60084	5.35005
FAM20C	TTTATTTCTCTGACTACGAG	78	93	430	0		0.594758	0.720201	6.05634	0	1	1.21091	10.1829	0
DPY19L1	TTTATTGTATACCTGTGCAG	50	124	38	0		0.381255	0.960267	0.535211	0	1	2.5187	1.40381	0
GUCY2F	TTTATTGGACCTACCAACCC	54	73	83	12		0.411755	0.565319	1.16901	0.587443	1	1.37295	2.8391	1.42668
PKIA	TTTATTGCTTCAGGAAGAAC	52	84	8	45		0.396505	0.650504	0.112676	2.20291	1	1.64059	0.284173	5.55582
CCDC175	TTTATTCTTTCTTACCGCTG	81	150	175	1074		0.617633	1.16161	2.46479	52.5761	1	1.88075	3.9907	85.1252
RCOR1	TTTATTCTGGCCATTATTGG	150	175	57	12		1.14376	1.35522	0.802817	0.587443	1	1.18487	0.701907	0.513605
LRRC40	TTTATTCTCCAGACACACTG	45	35	18	0		0.343129	0.271043	0.253521	0	1	0.789915	0.73885	0
FAM3A	TTTATTCGGCCACTGCACGA	174	224	158	29		1.32677	1.73468	2.22535	1.41965	1	1.30745	1.67727	1.07001
ABCC5	TTTATTCATAGAAATCCGCG	40	59	42	17		0.305004	0.456901	0.591549	0.832211	1	1.49802	1.93948	2.72852
DCLK2	TTTATTCAGAAGGATCCGCA	51	97	53	26		0.38888	0.751177	0.746479	1.27279	1	1.93164	1.91956	3.27297
UCHL5	TTTATTATTTCAGGTTGCCG	155	172	68	32		1.18189	1.33198	0.957746	1.56651	1	1.12699	0.810351	1.32543
ATAD5	TTTATTATTGTTACACAGAG	57	74	37	10		0.434631	0.573063	0.521127	0.489536	1	1.31851	1.19901	1.12633
SP100	TTTATTACAATTAGGCCCAG	78	87	66	20		0.594758	0.673736	0.929577	0.979072	1	1.13279	1.56295	1.64617
C8orf44-SGK3	TTTATTAAACAAAGACGAGC	26	77	24	0		0.198253	0.596295	0.338028	0	1	3.00775	1.70504	0
EMC7	TTTATTAAAAGGGAATCGTG	42	46	24	9		0.320254	0.356228	0.338028	0.440582	1	1.11233	1.0555	1.37573
C12orf60	TTTATGTTCCAAGGTTGCAA	68	105	37	0		0.518507	0.81313	0.521127	0	1	1.56821	1.00505	0
ZNF43	TTTATGTGTAGTAAGGCGTG	325	418	98	62		2.47816	3.23703	1.38028	3.03512	1	1.30622	0.556979	1.22475
NEFH	TTTATGTGAGTGGACACAGA	148	186	113	36		1.12851	1.4404	1.59155	1.76233	1	1.27637	1.4103	1.56164
GRIK2	TTTATGTCGATTACACTGCA	192	383	99	21		1.46402	2.96599	1.39437	1.02803	1	2.02592	0.952424	0.702194
FAM133B	TTTATGTAGGATAAGAAACA	78	144	31	42		0.594758	1.11515	0.43662	2.05605	1	1.87496	0.734114	3.45695
TIMP2	TTTATGGCAACCCTATCAAG	62	89	7	3		0.472756	0.689224	0.0985915	0.146861	1	1.45789	0.208546	0.310648
MAGEA9	TTTATGGAGCCAATTCGATG	288	394	155	41		2.19603	3.05117	2.1831	2.0071	1	1.3894	0.994112	0.913967
ZNF749	TTTATGGACAGCTTCACACT	121	210	149	75		0.922637	1.62626	2.09859	3.67152	1	1.76262	2.27456	3.97937
ZNF141	TTTATGCTTAGCAAAGTGTG	79	125	65	10		0.602383	0.968012	0.915493	0.489536	1	1.60697	1.51979	0.812666
CAPZA1	TTTATGCTAAAACTATCGAT	22	35	16	3		0.167752	0.271043	0.225352	0.146861	1	1.61574	1.34336	0.875462
HYAL4	TTTATGCCCCAAACTACTCT	90	95	26	18		0.686259	0.735689	0.366197	0.881164	1	1.07203	0.533614	1.28401
VSIG1	TTTATGCCAGTAGTACACAG	124	183	39	43		0.945512	1.41717	0.549296	2.105	1	1.49884	0.58095	2.22631
MICU3	TTTATGCCACATCTCGGGAG	124	170	256	35		0.945512	1.3165	3.60563	1.71338	1	1.39236	3.81342	1.81211
Non-Targeting Control-988	TTTATGCATTTAATACGCCG	123	135	46	28		0.937887	1.04545	0.647887	1.3707	1	1.11469	0.690795	1.46148
GUCA1C	TTTATGATGGAATATCCATC	123	167	57	13		0.937887	1.29326	0.802817	0.636397	1	1.37891	0.855985	0.678543
FAM71E1	TTTATGACGTCACACAAGAG	255	337	192	15		1.9444	2.60976	2.70423	0.734304	1	1.34219	1.39078	0.37765
IPMK	TTTATGACAAGATTACCGTT	140	134	39	59		1.06751	1.03771	0.549296	2.88826	1	0.97208	0.514556	2.7056
PIN4	TTTATCTTCACTATACTGTG	164	220	77	20		1.25052	1.7037	1.08451	0.979072	1	1.3624	0.867247	0.782934
PAK1IP1	TTTATCTGTACCAACCGACA	62	84	47	0		0.472756	0.650504	0.661972	0	1	1.37598	1.40024	0
MAGOH	TTTATCTGCGTTACTACGTG	187	222	82	40		1.42589	1.71919	1.15493	1.95814	1	1.20569	0.809969	1.37327
MAP7D3	TTTATCGTACTTTGGAACGG	95	130	18	22		0.724384	1.00673	0.253521	1.07698	1	1.38978	0.349981	1.48675
SLC2A5	TTTATCGGATCCCTCCTGGT	112	208	39	69		0.854011	1.61077	0.549296	3.3778	1	1.88612	0.643195	3.95521
AIPL1	TTTATCCCCACAGCACACGG	64	101	18	27		0.488006	0.782153	0.253521	1.32175	1	1.60275	0.519504	2.70846
C10orf113	TTTATCCCATAGGCCTGGTA	307	231	321	36		2.34091	1.78889	4.52113	1.76233	1	0.764185	1.93136	0.752841
BTBD3	TTTATCCCACCATTAGAGAG	300	268	159	72		2.28753	2.07542	2.23944	3.52466	1	0.907274	0.978976	1.54081
CDC37L1	TTTATCCAGATGTATAGCCA	53	149	15	0		0.40413	1.15387	0.211268	0	1	2.85519	0.522771	0
PRMT9	TTTATCCACAAGTCCTAGTG	403	525	208	62		3.07291	4.06565	2.92958	3.03512	1	1.32306	0.953355	0.987701
MRPL40	TTTATCCAAGAACTTTAGAG	114	91	33	103		0.869261	0.704712	0.464789	5.04222	1	0.810703	0.534694	5.80058
ASTN2	TTTATCATACAGTTGCGTGG	62	46	17	1		0.472756	0.356228	0.239437	0.0489536	1	0.753514	0.50647	0.103549
SENP6	TTTATCAAGATACAGCTAGA	84	95	21	23		0.640508	0.735689	0.295775	1.12593	1	1.1486	0.461781	1.75787
C4orf45	TTTATCAACAAATCAAGACT	30	58	16	0		0.228753	0.449157	0.225352	0	1	1.9635	0.985133	0
KRTAP3-1	TTTATCAAATGAGCAGAAGG	174	210	75	38		1.32677	1.62626	1.05634	1.86024	1	1.22573	0.796174	1.40208
COA1	TTTATATTACAAGTTGGCAG	85	79	242	14		0.648133	0.611783	3.40845	0.68535	1	0.943916	5.25887	1.05742
OR4E2	TTTATATGCTAACGCTTTCG	225	317	98	66		1.71565	2.45488	1.38028	3.23094	1	1.43088	0.804525	1.88322
KBTBD12	TTTATATCAGCACTTTGCCG	176	236	144	46		1.34202	1.82761	2.02817	2.25186	1	1.36183	1.51128	1.67797
ARL5C	TTTATATAGCTCCTCCCGAG	187	177	139	32		1.42589	1.3707	1.95775	1.56651	1	0.961295	1.373	1.09862
ABCB1	TTTATAGTAGGATTTACACG	86	69	37	28		0.655759	0.534342	0.521127	1.3707	1	0.814846	0.794693	2.09025
ZNF572	TTTATAGGGTCTGTCTACAA	71	94	37	24		0.541382	0.727945	0.521127	1.17489	1	1.3446	0.962586	2.17016
MDM1	TTTATAGGAAGCGAGTTCAG	95	93	54	8		0.724384	0.720201	0.760563	0.391629	1	0.994224	1.04994	0.540636
TDG	TTTATAGATTGGCATAAACC	24	86	8	0		0.183002	0.665992	0.112676	0	1	3.63925	0.615708	0
GK	TTTATACTTTCAGTGTTTAG	92	115	12	18		0.701509	0.890571	0.169014	0.881164	1	1.26951	0.240929	1.2561
MOAP1	TTTATACTTCAAGCATTGCA	101	116	859	0		0.770135	0.898315	12.0986	0	1	1.16644	15.7097	0
BARHL1	TTTATACTCAGAGTCCGATG	81	87	29	13		0.617633	0.673736	0.408451	0.636397	1	1.09084	0.661316	1.03038
MX2	TTTATACAACAAAATCAGAG	27	38	19	14		0.205878	0.294276	0.267606	0.68535	1	1.42937	1.29983	3.32892
DPH3	TTTATAATGAGAGAGCAGCT	156	133	42	36		1.18952	1.02996	0.591549	1.76233	1	0.865869	0.497303	1.48155
TUBE1	TTTATAATACATTCCATGGG	131	136	82	11		0.998888	1.0532	1.15493	0.538489	1	1.05437	1.15622	0.539089
E2F5	TTTATAAGCAGCACATGGAT	92	104	41	13		0.701509	0.805386	0.577465	0.636397	1	1.14808	0.823175	0.907182
PSMB2	TTTATAAGATGCGAAATGGT	58	53	21	1		0.442256	0.410437	0.295775	0.0489536	1	0.928053	0.668786	0.110691
CPA6	TTTATAACAACCGCTATGCT	157	166	81	16		1.19714	1.28552	1.14085	0.783257	1	1.07382	0.952975	0.654273
DUOX2	TTTAGTTCTGAAGAGGAACG	88	150	63	11		0.671009	1.16161	0.887324	0.538489	1	1.73115	1.32237	0.802507
FAT4	TTTAGTTATAGGATCATCGG	162	159	55	0		1.23527	1.23131	0.774648	0	1	0.996798	0.62711	0
GBP1	TTTAGTGTGAGACTGCACCG	84	91	52	8		0.640508	0.704712	0.732394	0.391629	1	1.10024	1.14346	0.611434
CAAP1	TTTAGTGGAAGTGTCACCGG	80	86	36	33		0.610008	0.665992	0.507042	1.61547	1	1.09178	0.831206	2.64827
PCDHGB5	TTTAGTCTGAATTCAAAGAG	70	40	1378	35		0.533757	0.309764	19.4085	1.71338	1	0.580346	36.362	3.21003
TSPAN16	TTTAGTCGCTCCATACCACC	149	360	55	15		1.13614	2.78787	0.774648	0.734304	1	2.45381	0.681824	0.646315
MAX	TTTAGTCCGTGCACTGGAGA	173	171	60	46		1.31914	1.32424	0.84507	2.25186	1	1.00386	0.640621	1.70707
MICU1	TTTAGGTTGTCTACACATGG	96	152	81	649		0.73201	1.1771	1.14085	31.7709	1	1.60804	1.55851	43.4023
KLHL7	TTTAGGTATAAGTGTGCTAG	242	291	494	81		1.84527	2.25353	6.95775	3.96524	1	1.22124	3.77058	2.14886
APOC3	TTTAGGGGCTGGGTGACCGA	410	545	276	61		3.12629	4.22053	3.88732	2.98617	1	1.35001	1.24343	0.955179
STK4	TTTAGGATACCATGGCCAAG	76	85	18	22		0.579508	0.658248	0.253521	1.07698	1	1.13587	0.437477	1.85844
HEPN1	TTTAGGAGACTAGGGATGCA	105	124	37	15		0.800635	0.960267	0.521127	0.734304	1	1.19938	0.650891	0.917151
PLCZ1	TTTAGGAGACAATCAAGACA	71	76	47	0		0.541382	0.588551	0.661972	0	1	1.08713	1.22274	0
SETD8	TTTAGGAGAACGTATTTACC	135	148	348	20		1.02939	1.14613	4.90141	0.979072	1	1.1134	4.76148	0.95112
LMO7	TTTAGGACAAGCACTGACGA	57	130	57	10		0.434631	1.00673	0.802817	0.489536	1	2.31629	1.84712	1.12633
HNRNPA2B1	TTTAGGAATCTGGAAAACCA	89	76	27	21		0.678634	0.588551	0.380282	1.02803	1	0.867259	0.560364	1.51485
CC2D2B	TTTAGCTATCGGAAATAAGG	12	29	5	0		0.0915012	0.224579	0.0704225	0	1	2.45438	0.769635	0
ACTL8	TTTAGCTACCCCATCGAGCG	309	305	46	17		2.35616	2.36195	0.647887	0.832211	1	1.00246	0.274976	0.353207
OARD1	TTTAGCCCACTGTATCAGTG	143	155	499	23		1.09039	1.20033	7.02817	1.12593	1	1.10083	6.44556	1.0326
CCDC79	TTTAGCCATTCATTAGCATG	140	206	84	98		1.06751	1.59528	1.1831	4.79745	1	1.49439	1.10827	4.49404
CLEC2A	TTTAGCATGCTTGGACCATG	405	531	165	73		3.08817	4.11211	2.32394	3.57361	1	1.33157	0.752532	1.1572
COMMD6	TTTAGCATCACTGCAACGTA	215	352	108	23		1.6394	2.72592	1.52113	1.12593	1	1.66276	0.927858	0.686797
BCAS3	TTTAGCAGCACTAATGACTG	177	184	189	33		1.34964	1.42491	2.66197	1.61547	1	1.05577	1.97235	1.19696
RSBN1	TTTAGCAATAGTGCATGGAG	45	89	26	9		0.343129	0.689224	0.366197	0.440582	1	2.00864	1.06723	1.28401
HJURP	TTTAGATTCAAAAAGCGGTG	37	67	24	15		0.282129	0.518854	0.338028	0.734304	1	1.83907	1.19813	2.60273
RAB11FIP2	TTTAGATTAGAATCCAAACA	61	67	26	18		0.465131	0.518854	0.366197	0.881164	1	1.1155	0.787299	1.89444
ANKEF1	TTTAGATCATAAAACGCCCA	155	119	429	18		1.18189	0.921547	6.04225	0.881164	1	0.779723	5.11236	0.745555
NUCB2	TTTAGATATGCTAATCAAAG	68	116	88	203		0.518507	0.898315	1.23944	9.93758	1	1.7325	2.3904	19.1658
NPLOC4	TTTAGATAGTCCTCATCGAA	88	176	129	9		0.671009	1.36296	1.8169	0.440582	1	2.03121	2.70772	0.656597
RPL37	TTTAGATAACTGGAGTGCCA	164	73	14	0		1.25052	0.565319	0.197183	0	1	0.452068	0.157681	0
NKX2-6	TTTAGAGCCCGGCCTGAACG	381	479	436	98		2.90516	3.70942	6.14085	4.79745	1	1.27684	2.11377	1.65135
USP12	TTTAGACCTTTCTGTTGACG	186	214	88	3		1.41827	1.65724	1.23944	0.146861	1	1.16849	0.873908	0.103549
PIK3C2A	TTTAGACCTACTATTCAGAG	128	64	31	13		0.976013	0.495622	0.43662	0.636397	1	0.507803	0.44735	0.652037
MAP7D3	TTTAGAAGTAACTAACCACG	50	105	12	0		0.381255	0.81313	0.169014	0	1	2.13277	0.44331	0
RAB28	TTTAGAAGATTGGTATACTG	82	84	33	37		0.625258	0.650504	0.464789	1.81128	1	1.04038	0.743355	2.89686
CAPSL	TTTAGAAAGTTAGACAAGAC	135	161	52	38		1.02939	1.2468	0.732394	1.86024	1	1.2112	0.711485	1.80713
PROS1	TTTACTTGCACTTGTAAACC	114	79	42	23		0.869261	0.611783	0.591549	1.12593	1	0.703797	0.68052	1.29527
OMA1	TTTACTTACTGGAAGCACGA	27	50	17	0		0.205878	0.387205	0.239437	0	1	1.88075	1.163	0
TNFRSF18	TTTACTTACCCGGGTAATCG	106	158	55	0		0.80826	1.22357	0.774648	0	1	1.51383	0.958414	0
CXCL13	TTTACTTACAGGTGTTCTGG	117	201	106	75		0.892137	1.55656	1.49296	3.67152	1	1.74476	1.67346	4.11542
THAP6	TTTACTTACAAAAATGAACT	24	23	20	17		0.183002	0.178114	0.28169	0.832211	1	0.973289	1.53927	4.54754
TRMT61B	TTTACTTAAGTTGGATCACA	47	66	72	14		0.35838	0.51111	1.01408	0.68535	1	1.42617	2.82964	1.91236
ZNF280C	TTTACTGTTTGACTCGACCC	119	161	40	66		0.907387	1.2468	0.56338	3.23094	1	1.37405	0.620882	3.5607
MBD4	TTTACTGTACTTTCTAAAAG	113	170	63	0		0.861636	1.3165	0.887324	0	1	1.5279	1.02981	0
CKMT1B	TTTACTGGCATCTAGATCCG	267	321	61	20		2.0359	2.48585	0.859155	0.979072	1	1.22101	0.422002	0.480903
CIRH1A	TTTACTGCACCTAAAGACAA	45	28	2	27		0.343129	0.216835	0.028169	1.32175	1	0.631932	0.0820944	3.85203
AFF2	TTTACTGCAAAACAAGCATG	179	137	101	21		1.36489	1.06094	1.42254	1.02803	1	0.777307	1.04223	0.753191
BRWD3	TTTACTGAGAGATCCAGACC	62	101	23	4		0.472756	0.782153	0.323944	0.195814	1	1.65445	0.685224	0.414197
CDC123	TTTACTCGATGATGGAACTC	145	249	278	34		1.10564	1.92828	3.91549	1.66442	1	1.74404	3.54138	1.50539
ATP11C	TTTACTCCTAGGATGGGTAT	85	190	39	20		0.648133	1.47138	0.549296	0.979072	1	2.27018	0.847504	1.5106
USP1	TTTACTCCAGATTTAAAACC	40	18	14	0		0.305004	0.139394	0.197183	0	1	0.457022	0.646494	0
UBP1	TTTACTCCACGGAAGCACGG	164	214	95	59		1.25052	1.65724	1.33803	2.88826	1	1.32524	1.06998	2.30966
BTN3A3	TTTACTCACCAGGTTTGAAG	111	103	38	18		0.846386	0.797642	0.535211	0.881164	1	0.942409	0.632349	1.04109
ARID2	TTTACTACTTGCTAATGCCG	49	59	7	15		0.37363	0.456901	0.0985915	0.734304	1	1.22287	0.263875	1.96532
ARMC3	TTTACGTGTGATGTCAGGTG	155	194	163	44		1.18189	1.50235	2.29577	2.15396	1	1.27114	1.94246	1.82247
GRN	TTTACGTGTGACACGCAGAA	116	141	99	3		0.884511	1.09192	1.39437	0.146861	1	1.23449	1.57643	0.166036
BTD	TTTACGGTAGCGGTCAACAA	66	147	79	9		0.503257	1.13838	1.11268	0.440582	1	2.26203	2.21095	0.875462
ZMAT2	TTTACGGCATAGGGACTACA	296	358	110	51		2.25703	2.77239	1.5493	2.49663	1	1.22833	0.686431	1.10616
OR5J2	TTTACGCCATTACCTTGTTG	124	120	362	4		0.945512	0.929291	5.09859	0.195814	1	0.982844	5.39241	0.207099
CDCA7L	TTTACGCAGAGTGATCTGAA	308	388	121	5		2.34853	3.00471	1.70423	0.244768	1	1.2794	0.725656	0.104222
Non-Targeting Control-987	TTTACGATCTAGCGGCGTAG	370	398	236	92		2.82129	3.08215	3.32394	4.50373	1	1.09246	1.17817	1.59634
Non-Targeting Control-986	TTTACGAAGTATACCAGGTC	288	507	155	17		2.19603	3.92625	2.1831	0.832211	1	1.78789	0.994112	0.378962
HACD2	TTTACCTGGCCCATTTGATG	90	138	53	0		0.686259	1.06868	0.746479	0	1	1.55726	1.08775	0
NDUFAF4	TTTACCTGCAAGGAAGACAC	71	87	89	0		0.541382	0.673736	1.25352	0	1	1.24447	2.31541	0
PRPF4B	TTTACCTCTTAAATCAACTG	6	34	6	21		0.0457506	0.263299	0.084507	1.02803	1	5.7551	1.84712	22.4702
BET1	TTTACCTAGAAATCCAGTTG	106	94	20	10		0.80826	0.727945	0.28169	0.489536	1	0.900631	0.348514	0.605666
PPP1CC	TTTACCGATAGCAGCCATCG	138	141	76	16		1.05226	1.09192	1.07042	0.783257	1	1.03768	1.01726	0.744355
DNAJA1	TTTACCGAGTAAAAACAGCA	36	36	5	0		0.274504	0.278787	0.0704225	0	1	1.01561	0.256545	0
SH3TC1	TTTACCGAGAGCATGGTAGG	95	118	31	6		0.724384	0.913803	0.43662	0.293721	1	1.26149	0.602746	0.405477
TRDMT1	TTTACCCCTTTAGGATTGGC	144	199	90	26		1.09801	1.54107	1.26761	1.27279	1	1.40351	1.15445	1.15918
ATG13	TTTACCCAATCTGAACCCGT	103	61	186	6		0.785385	0.47239	2.61972	0.293721	1	0.601475	3.33558	0.373984
IL12A	TTTACCATTGGAATTAACCA	47	63	26	0		0.35838	0.487878	0.366197	0	1	1.36134	1.02181	0
LAT	TTTACCAGTTTGTATCCAAG	60	83	29	20		0.457506	0.64276	0.408451	0.979072	1	1.40492	0.892777	2.14002
GPR63	TTTACCAAAAAGCTGCCATG	47	49	75	2		0.35838	0.379461	1.05634	0.0979072	1	1.05882	2.94754	0.273194
PLA2G12A	TTTACATGAACACCAAACAG	98	190	26	69		0.74726	1.47138	0.366197	3.3778	1	1.96903	0.490053	4.52025
TNFSF12	TTTACAGTTCATCCACGACC	71	77	46	0		0.541382	0.596295	0.647887	0	1	1.10143	1.19673	0
UGT8	TTTACAGGATCTCCAAAGAT	60	71	30	24		0.457506	0.549831	0.422535	1.17489	1	1.2018	0.923562	2.56802
ASIC2	TTTACAGCATCACCGCCTGT	151	278	100	80		1.15139	2.15286	1.40845	3.91629	1	1.86979	1.22326	3.40136
TTLL7	TTTACAGAATGATCAAGTCT	254	282	109	84		1.93678	2.18383	1.53521	4.1121	1	1.12756	0.792664	2.12317
TMCC1	TTTACACTAGATCGAACGGT	214	303	142	19		1.63177	2.34646	2	0.930118	1	1.43798	1.22566	0.570005
GPR143	TTTACACGGAGAACGAGAGG	157	157	385	18		1.19714	1.21582	5.42254	0.881164	1	1.01561	4.52957	0.736058
EPHA10	TTTACAAGGTGTCCCCGCGG	160	232	56	0		1.22002	1.79663	0.788732	0	1	1.47263	0.646494	0
DEFB114	TTTACAACGACCGTAACGTT	115	153	173	34		0.876886	1.18485	2.43662	1.66442	1	1.3512	2.77872	1.8981
C6orf106	TTTACAAACTGAGTATCCGG	76	64	25	32		0.579508	0.495622	0.352113	1.56651	1	0.855247	0.607607	2.70318
CWC27	TTTAATTTGATAGGTTACAG	96	130	58	20		0.73201	1.00673	0.816901	0.979072	1	1.3753	1.11597	1.33751
FABP2	TTTAATTACAATCTAGCAGA	35	30	20	0		0.266878	0.232323	0.28169	0	1	0.870519	1.0555	0
PSMA3	TTTAATGTTGATCGGCATGT	103	159	75	23		0.785385	1.23131	1.05634	1.12593	1	1.56778	1.34499	1.43361
KIF23	TTTAATGTTGAACACGCTAT	74	99	50	8		0.564257	0.766665	0.704225	0.391629	1	1.35872	1.24806	0.69406
SRPX2	TTTAATGTATAACACCATCG	48	98	32	0		0.366005	0.758921	0.450704	0	1	2.07353	1.23142	0
APPL1	TTTAATGAGTCAGGCCCGTG	135	232	96	27		1.02939	1.79663	1.35211	1.32175	1	1.74534	1.31351	1.28401
CCDC18	TTTAATCTCCTGATCCACAG	58	69	38	6		0.442256	0.534342	0.535211	0.293721	1	1.20822	1.21019	0.664144
SLIT2	TTTAATCCATCAAAGGTGCG	188	212	151	16		1.43352	1.64175	2.12676	0.783257	1	1.14526	1.48359	0.546388
C8orf22	TTTAATAGGGTTGCCTGAAG	133	160	55	48		1.01414	1.23905	0.774648	2.34977	1	1.22178	0.763848	2.31701
ARL14EPL	TTTAATAGCAACAAATAGAG	46	45	29	0		0.350755	0.348484	0.408451	0	1	0.993527	1.16449	0
DCLRE1C	TTTAAGTGGAGTCTTAGAGC	27	33	10	0		0.205878	0.255555	0.140845	0	1	1.2413	0.68412	0
SPESP1	TTTAAGGAGCTAGTTACACA	246	308	72	30		1.87577	2.38518	1.01408	1.46861	1	1.27157	0.540622	0.782934
ALG11	TTTAAGGAAACGCTATCTTG	96	222	97	17		0.73201	1.71919	1.3662	0.832211	1	2.34859	1.86637	1.13689
C1GALT1	TTTAAGCCTTATGTAAAGCA	70	204	29	26		0.533757	1.57979	0.408451	1.27279	1	2.95976	0.765237	2.38459
SGCB	TTTAAGCAAGTATCTGACAT	214	251	74	34		1.63177	1.94377	1.04225	1.66442	1	1.1912	0.638725	1.02001
OR1I1	TTTAAGATCCCTTCTACTCG	110	194	41	58		0.838761	1.50235	0.577465	2.83931	1	1.79116	0.688474	3.38512
FGFR1OP2	TTTAACTTCATTATTATACC	66	54	38	21		0.503257	0.418181	0.535211	1.02803	1	0.83095	1.0635	2.04275
ALDH4A1	TTTAACTTCACTGCAATCGG	99	116	43	4		0.754885	0.898315	0.605634	0.195814	1	1.19	0.802286	0.259396
Non-Targeting Control-985	TTTAACTGTCCCGGTGTGCA	406	712	356	60		3.09579	5.51379	5.01408	2.93721	1	1.78106	1.61965	0.948777
LYRM2	TTTAACGTTAGCGTCGCTGG	277	185	68	53		2.11215	1.43266	0.957746	2.59454	1	0.678292	0.453446	1.22839
PIGB	TTTAACGTGCTGCAGAACTG	109	112	25	0		0.831136	0.867338	0.352113	0	1	1.04356	0.423652	0
GABRG1	TTTAACGGTGAACAAAACCT	271	323	296	36		2.0664	2.50134	4.16901	1.76233	1	1.21048	2.01752	0.852849
ARL6IP6	TTTAACGATCAAGTAGGCGA	125	113	40	45		0.953137	0.875082	0.56338	2.20291	1	0.918107	0.59108	2.31122
RAB42	TTTAACCGAGGTCTCCACGA	209	245	85	59		1.59365	1.8973	1.19718	2.88826	1	1.19054	0.751223	1.81236
PYGM	TTTAACCAGAAGATCTCCGG	94	108	50	10		0.716759	0.836362	0.704225	0.489536	1	1.16687	0.982513	0.682985
TIMM9	TTTAACACAGTCCAAAAAGC	121	76	23	3		0.922637	0.588551	0.323944	0.146861	1	0.637901	0.351106	0.159175
PRIMPOL	TTTAACAAACCTGCCAACCC	31	107	27	11		0.236378	0.828618	0.380282	0.538489	1	3.50548	1.60879	2.27809
SPG11	TTTAAATGTAGGCAACACCC	107	96	20	7		0.815886	0.743433	0.28169	0.342675	1	0.911197	0.345257	0.420004
F9	TTTAAATGGCGGCAGTTGCA	153	182	63	11		1.16664	1.40942	0.887324	0.538489	1	1.20811	0.760581	0.461573
POLR2G	TTTAAATGGCCGGAAAACAA	94	93	20	10		0.716759	0.720201	0.28169	0.489536	1	1.0048	0.393005	0.682985
SEPSECS	TTTAAATCCATGATCACTGC	33	49	16	0		0.251628	0.379461	0.225352	0	1	1.50802	0.895576	0
HSFY2	TTTAAATATGCCTCTAACAA	18	6	2	4		0.137252	0.0464646	0.028169	0.195814	1	0.338535	0.205236	1.42668
ICOS	TTTAAAGTAACTCTTACAGG	44	67	4	0		0.335504	0.518854	0.056338	0	1	1.54649	0.16792	0
MYO1B	TTTAAAGGCGATCCACTAGG	134	151	24	25		1.02176	1.16936	0.338028	1.22384	1	1.14445	0.330828	1.19777
FRMD4B	TTTAAAGGATAAAACCACCG	48	59	9	0		0.366005	0.456901	0.126761	0	1	1.24835	0.346336	0
RCBTB2	TTTAAAGAATCCAGTCTCCG	165	221	167	12		1.25814	1.71144	2.35211	0.587443	1	1.3603	1.86951	0.466913
CHL1	TTTAAACTTACTGTCAACTG	110	132	48	45		0.838761	1.02222	0.676056	2.20291	1	1.21873	0.806018	2.62639
CETN3	TTTAAACTGTAGTGACAGAC	160	201	72	29		1.22002	1.55656	1.01408	1.41965	1	1.27585	0.831206	1.16364
DRP2	TTTAAACCTAGTGGTCGCAG	166	196	435	13		1.26577	1.51784	6.12676	0.636397	1	1.19915	4.84036	0.502776
DNAAF1	TTTAAACAGAGCTTGTGCGG	196	332	308	42		1.49452	2.57104	4.33803	2.05605	1	1.72031	2.90262	1.37573
C17orf105	TTTAAAATTGAGCAAACTAC	77	70	24	10		0.587133	0.542086	0.338028	0.489536	1	0.923278	0.575727	0.833774
ACAD11	TTGTTTGTACAGACTCGGAA	46	153	55	43		0.350755	1.18485	0.774648	2.105	1	3.37799	2.20852	6.00136
ARL9	TTGTTTGCAAACACAACCAG	187	235	78	6		1.42589	1.81986	1.09859	0.293721	1	1.2763	0.770458	0.205991
HMGN2	TTGTTTCTTATAGGCTGAAG	98	152	38	14		0.74726	1.1771	0.535211	0.68535	1	1.57522	0.716232	0.917151
MYT1L	TTGTTTCTGTAGCCATACTG	107	218	43	11		0.815886	1.68821	0.605634	0.538489	1	2.06918	0.742302	0.660006
IL2RA	TTGTTTCGTTGTGTTCCGAG	306	365	323	38		2.33328	2.82659	4.5493	1.86024	1	1.21142	1.94974	0.797262
EMG1	TTGTTTCCTGCCCCTAGTCG	362	445	1826	38		2.76029	3.44612	25.7183	1.86024	1	1.24847	9.31726	0.673929
LSMEM1	TTGTTTCATATTAGCTCTAG	176	171	574	18		1.34202	1.32424	8.08451	0.881164	1	0.986753	6.02414	0.656597
AKAP10	TTGTTTATGACTCATTCAGA	175	220	62	0		1.33439	1.7037	0.873239	0	1	1.27676	0.65441	0
ELAC2	TTGTTTATACTATTACCATG	187	180	58	11		1.42589	1.39394	0.816901	0.538489	1	0.977588	0.572905	0.37765
SORD	TTGTTTAGGGCCAATCGGGA	101	139	90	14		0.770135	1.07643	1.26761	0.68535	1	1.39771	1.64595	0.889909
HBS1L	TTGTTTAAGGGGAGTAACCA	226	425	119	18		1.72327	3.29124	1.67606	0.881164	1	1.90988	0.972601	0.511332
IFT22	TTGTTGTTGCTGGTAACATG	182	240	101	43		1.38777	1.85858	1.42254	2.105	1	1.33926	1.02505	1.51683
TM4SF20	TTGTTGTTGCTGGAATGGCC	144	142	40	71		1.09801	1.09966	0.56338	3.4757	1	1.0015	0.51309	3.16545
ZCCHC4	TTGTTGTTACCAGATGACTG	110	108	48	68		0.838761	0.836362	0.676056	3.32884	1	0.99714	0.806018	3.96876
UBR5	TTGTTGTCTAAGAACGACGA	97	153	27	9		0.739635	1.18485	0.380282	0.440582	1	1.60193	0.514148	0.595676
DNTTIP1	TTGTTGTCATCTGTGAGCGG	246	289	39	46		1.87577	2.23804	0.549296	2.25186	1	1.19313	0.292837	1.2005
CENPN	TTGTTGTCAGTTCATTCATG	132	293	77	38		1.00651	2.26902	1.08451	1.86024	1	2.25434	1.07749	1.8482
RGS22	TTGTTGTAGGGTACACAACA	76	146	32	0		0.579508	1.13064	0.450704	0	1	1.95103	0.777737	0
ASB12	TTGTTGTAGATGCTACCACC	206	224	289	3		1.57077	1.73468	4.07042	0.146861	1	1.10435	2.59135	0.093496
DROSHA	TTGTTGGTCATAGGACGACA	73	41	10	37		0.556632	0.317508	0.140845	1.81128	1	0.570409	0.253031	3.254
AASDH	TTGTTGGTACATCAGTACCT	183	189	612	34		1.39539	1.46363	8.61972	1.66442	1	1.0489	6.17727	1.1928
MUC15	TTGTTGGGTAGATTCAAAGG	90	179	227	17		0.686259	1.38619	3.19718	0.832211	1	2.01993	4.65886	1.21268
ZDBF2	TTGTTGGGGGTAGTCACTAG	77	58	15	7		0.587133	0.449157	0.211268	0.342675	1	0.765002	0.359829	0.583642
FAM207A	TTGTTGGGGACATTAGGACT	71	59	61	5		0.541382	0.456901	0.859155	0.244768	1	0.843954	1.58697	0.452117
ARL5A	TTGTTGGGCTGGATAATGCA	103	86	28	11		0.785385	0.665992	0.394366	0.538489	1	0.847981	0.502131	0.685637
USP44	TTGTTGGGCGTAACCACGAA	128	187	85	23		0.976013	1.44815	1.19718	1.12593	1	1.48374	1.22661	1.1536
EIF2AK1	TTGTTGGCTATCACACCGCG	61	62	68	0		0.465131	0.480134	0.957746	0	1	1.03225	2.05909	0
GTPBP4	TTGTTGGCTACAACTATGAG	106	153	37	23		0.80826	1.18485	0.521127	1.12593	1	1.46592	0.644751	1.39303
ARL4C	TTGTTGGCGATGACCAGCAG	123	138	64	77		0.937887	1.06868	0.901408	3.76943	1	1.13946	0.961105	4.01906
MARCH4	TTGTTGGCCGCCAAACCGGG	123	150	42	0		0.937887	1.16161	0.591549	0	1	1.23854	0.630725	0
OR2AG1	TTGTTGGCCCTGATCAGCAA	117	198	51	5		0.892137	1.53333	0.71831	0.244768	1	1.71872	0.805157	0.274361
PKN2	TTGTTGCTAGTAGAACAACG	169	290	149	7		1.28864	2.24579	2.09859	0.342675	1	1.74276	1.62853	0.26592
GZMB	TTGTTGCTAGGTAGCCTGAG	356	316	116	29		2.71454	2.44713	1.6338	1.41965	1	0.901493	0.601872	0.522982
SPATA22	TTGTTGCGAGATAAGTTAGG	132	84	46	67		1.00651	0.650504	0.647887	3.27989	1	0.646294	0.643695	3.25867
OR5J2	TTGTTGCCTTCACAACCAGG	70	63	136	38		0.533757	0.487878	1.91549	1.86024	1	0.914045	3.5887	3.48517
RASD1	TTGTTGCCGCAGATGACCAG	358	300	95	33		2.72979	2.32323	1.33803	1.61547	1	0.851066	0.490159	0.591793
ERAS	TTGTTGCCCACGAGGACAAG	46	108	17	12		0.350755	0.836362	0.239437	0.587443	1	2.38447	0.682633	1.6748
SYCE3	TTGTTGCAGTGCAGGCGACC	272	218	105	31		2.07403	1.68821	1.47887	1.51756	1	0.813978	0.713044	0.731698
MRPL2	TTGTTGATGAGGGTCCCCAC	92	138	15	37		0.701509	1.06868	0.211268	1.81128	1	1.52341	0.301162	2.58198
SCARB1	TTGTTGATGAGATTCACAAG	117	139	47	23		0.892137	1.07643	0.661972	1.12593	1	1.20657	0.742007	1.26206
NOTCH2	TTGTTGATATAATCCCAGCA	224	143	181	8		1.70802	1.10741	2.5493	0.391629	1	0.648355	1.49254	0.229288
MTG1	TTGTTGAGGACCAGCAAGTG	44	108	39	8		0.335504	0.836362	0.549296	0.391629	1	2.49285	1.63722	1.16728
KRTAP3-1	TTGTTGAGCAGCCAGCAAGT	248	446	1330	80		1.89102	3.45387	18.7324	3.91629	1	1.82645	9.90595	2.07099
ZNF286B	TTGTTGAGCACAGAAAACGA	101	103	96	6		0.770135	0.797642	1.35211	0.293721	1	1.03572	1.75568	0.38139
CLEC18B	TTGTTGAAGTGGTCAGCCTG	314	300	91	47		2.39428	2.32323	1.28169	2.30082	1	0.970324	0.535313	0.960964
VAMP5	TTGTTGAAGGTTGAGCTCTG	101	224	68	49		0.770135	1.73468	0.957746	2.39873	1	2.25243	1.24361	3.11468
HSF5	TTGTTGAACATGTACAGATG	92	78	64	45		0.701509	0.604039	0.901408	2.20291	1	0.861057	1.28496	3.14025
ARNTL2	TTGTTGAAAGAAGATAGGTA	130	176	102	43		0.991263	1.36296	1.43662	2.105	1	1.37497	1.44928	2.12356
TAS2R46	TTGTTCTGGTGATACTATTG	160	159	263	3		1.22002	1.23131	3.70423	0.146861	1	1.00926	3.03621	0.120376
STK26	TTGTTCTGAGAGCAAGACAT	159	174	56	23		1.21239	1.34747	0.788732	1.12593	1	1.11142	0.65056	0.928688
DLGAP2	TTGTTCGGAAACATCCCGGG	130	128	48	7		0.991263	0.991244	0.676056	0.342675	1	0.999981	0.682015	0.345695
IGFL3	TTGTTCCCACACCTGGGTGT	398	660	262	60		3.03479	5.1111	3.69014	2.93721	1	1.68417	1.21595	0.967848
PARP2	TTGTTCAGGCAATCTCAACA	199	174	80	17		1.51739	1.34747	1.12676	0.832211	1	0.888017	0.742563	0.548447
C15orf57	TTGTTCAGGATTTGGCAGAC	92	95	54	0		0.701509	0.735689	0.760563	0	1	1.04872	1.08418	0
TCTN2	TTGTTCAGCACTCCACACGT	189	224	32	32		1.44114	1.73468	0.450704	1.56651	1	1.20368	0.312741	1.08699
ARID2	TTGTTCAGAATCATAGTACA	198	125	97	36		1.50977	0.968012	1.3662	1.76233	1	0.641165	0.904904	1.16728
NPM1	TTGTTCACAGGTCAGTTTAG	191	264	320	77		1.45639	2.04444	4.50704	3.76943	1	1.40377	3.09466	2.58819
ZHX1-C8orf76	TTGTTCAAGTTTGCAGAACT	338	399	620	44		2.57728	3.08989	8.73239	2.15396	1	1.1989	3.38822	0.835747
C1orf64	TTGTTATTGACTGCACCCAC	152	195	57	9		1.15902	1.5101	0.802817	0.440582	1	1.30291	0.692672	0.380135
GNG5	TTGTTATGTATAGGTTTCCC	85	133	65	41		0.648133	1.02996	0.915493	2.0071	1	1.58912	1.41251	3.09673
ADPRM	TTGTTATGGACATGTTCAAG	91	109	36	57		0.693884	0.844106	0.507042	2.79035	1	1.21649	0.730731	4.02136
CLIC2	TTGTTATACACCAGGAACGG	126	62	44	14		0.960762	0.480134	0.619718	0.68535	1	0.499742	0.645028	0.71334
ATG14	TTGTTAGGGAGGCTAATCCA	104	165	48	43		0.79301	1.27778	0.676056	2.105	1	1.6113	0.852519	2.65445
TMEM68	TTGTTAGCTATCTCACCAGG	72	122	139	28		0.549007	0.944779	1.95775	1.3707	1	1.72089	3.56598	2.49669
ASH2L	TTGTTAGCCCTACATGATCG	612	409	423	103		4.66656	3.16733	5.95775	5.04222	1	0.67873	1.27669	1.0805
DSCR3	TTGTTACCCTTCAAGTGCAG	51	65	10	32		0.38888	0.503366	0.140845	1.56651	1	1.2944	0.362181	4.02827
PSME1	TTGTTACCATCCTCAATCCG	191	236	94	55		1.45639	1.82761	1.32394	2.69245	1	1.25488	0.909056	1.84871
KLRC4-KLRK1	TTGTTACCATAATAATGAAA	37	75	21	13		0.282129	0.580807	0.295775	0.636397	1	2.05866	1.04837	2.2557
FAM9C	TTGTTACAGGGTTGATACCA	225	307	109	105		1.71565	2.37744	1.53521	5.14013	1	1.38574	0.894829	2.99603
RPE65	TTGTTAATGTCTACCCAGTG	103	228	136	35		0.785385	1.76565	1.91549	1.71338	1	2.24814	2.43892	2.18157
LIN54	TTGTTAATACAACCCCAGTG	138	229	54	21		1.05226	1.7734	0.760563	1.02803	1	1.68532	0.722788	0.976965
LOC101929372	TTGTTAAGGTTGGCAAACAG	133	118	99	786		1.01414	0.913803	1.39437	38.4775	1	0.901064	1.37493	37.9411
TRIP13	TTGTGTTTGGTGATTACACA	203	248	117	58		1.5479	1.92053	1.64789	2.83931	1	1.24074	1.0646	1.8343
SNX25	TTGTGTTGCACGCATGCTTG	301	490	137	57		2.29515	3.79461	1.92958	2.79035	1	1.65331	0.840718	1.21576
CUZD1	TTGTGTGTGGCACATACAAG	115	80	279	11		0.876886	0.619527	3.92958	0.538489	1	0.706508	4.48128	0.614093
HSPA1L	TTGTGTGCAGACCTGTTTAG	186	254	98	33		1.41827	1.967	1.38028	1.61547	1	1.3869	0.973216	1.13904
CEP44	TTGTGTGATGAAAAAGCACA	54	121	10	0		0.411755	0.937035	0.140845	0	1	2.27571	0.34206	0
ABHD12B	TTGTGTCTATGAGTGGACCA	169	188	48	11		1.28864	1.45589	0.676056	0.538489	1	1.12979	0.524627	0.417874
IGFL2	TTGTGTCCAAGGGAAGTCAT	119	207	196	20		0.907387	1.60303	2.76056	0.979072	1	1.76664	3.04232	1.079
RERGL	TTGTGTATGACATCAGTGAT	163	176	51	49		1.24289	1.36296	0.71831	2.39873	1	1.0966	0.577935	1.92996
UGT2B11	TTGTGTAGCCAGGAGTAAAG	186	158	148	17		1.41827	1.22357	2.08451	0.832211	1	0.862719	1.46975	0.58678
USP17L15	TTGTGGTGTTTGTCTCCAGA	42	78	22	27		0.320254	0.604039	0.309859	1.32175	1	1.88612	0.967541	4.12718
C1orf162	TTGTGGTGGTTAGAGAGACA	155	92	16	15		1.18189	0.712457	0.225352	0.734304	1	0.602811	0.190671	0.621296
GPR162	TTGTGGTGGAGGATGCCCGA	108	156	47	0		0.823511	1.20808	0.661972	0	1	1.46699	0.803841	0
METTL2B	TTGTGGTGGAAGACGCGCGC	76	115	18	16		0.579508	0.890571	0.253521	0.783257	1	1.53677	0.437477	1.35159
MBD5	TTGTGGTGGAACATTGCTCG	68	72	495	37		0.518507	0.557575	6.97183	1.81128	1	1.07535	13.446	3.49327
UPK2	TTGTGGTGCCTCCGTGCCGT	175	225	65	28		1.33439	1.74242	0.915493	1.3707	1	1.30578	0.686075	1.02721
OR51B6	TTGTGGTCAATGTCACTCCG	247	331	159	112		1.8834	2.56329	2.23944	5.4828	1	1.36099	1.18904	2.91112
SOWAHC	TTGTGGGGGCTACCGCACAG	95	141	13	30		0.724384	1.09192	0.183099	1.46861	1	1.50737	0.252764	2.02739
CLDN22	TTGTGGGCAACCCAAGAGAC	2	0	6	0		0.0152502	0	0.084507	0	1	0	5.54137	0
HAMP	TTGTGGGAAAACAGAGCCAC	59	79	29	6		0.449881	0.611783	0.408451	0.293721	1	1.35988	0.907909	0.652887
HLA-DOB	TTGTGGCATTGACCAAGCTG	114	106	54	20		0.869261	0.820874	0.760563	0.979072	1	0.944335	0.874954	1.12633
ROR2	TTGTGGCACAGATCGCGGCG	77	141	143	30		0.587133	1.09192	2.01408	1.46861	1	1.85975	3.43037	2.50132
PRAMEF2	TTGTGGCAACCTATTAGAAG	154	196	57	32		1.17427	1.51784	0.802817	1.56651	1	1.29259	0.683676	1.33404
KBTBD3	TTGTGGATGGTCGAGCATCA	358	417	170	16		2.72979	3.22929	2.39437	0.783257	1	1.18298	0.877126	0.28693
KLHL28	TTGTGGAGTATGCCTATACA	93	52	51	28		0.709134	0.402693	0.71831	1.3707	1	0.567865	1.01294	1.93292
C18orf63	TTGTGGAGCCCTGATAGACA	142	113	55	11		1.08276	0.875082	0.774648	0.538489	1	0.808193	0.715436	0.497328
ISG20L2	TTGTGGACTACCGAACCAGG	80	8	0	20		0.610008	0.0619527	0	0.979072	1	0.101561	0	1.60501
NPS	TTGTGGACAGCGACAGAACT	182	223	113	12		1.38777	1.72693	1.59155	0.587443	1	1.2444	1.14684	0.423301
SRBD1	TTGTGGACAAGGCTTCCGAG	163	80	181	590		1.24289	0.619527	2.5493	28.8826	1	0.498457	2.0511	23.2382
UGT2B11	TTGTGGAAAAGTGCTGGTGT	202	208	99	53		1.54027	1.61077	1.39437	2.59454	1	1.04577	0.905274	1.68447
SIMC1	TTGTGCTGGACATTCCTGAG	377	340	255	63		2.87466	2.63299	3.59155	3.08408	1	0.915931	1.24938	1.07285
LAPTM4B	TTGTGCTGCCATGTCCGCAC	172	308	348	40		1.31152	2.38518	4.90141	1.95814	1	1.81864	3.73721	1.49304
CHRNG	TTGTGCTCAATGTCTCCTTG	114	111	41	18		0.869261	0.859594	0.577465	0.881164	1	0.988879	0.664317	1.01369
SEC24B	TTGTGCTATAGAGTAAACGA	46	73	5	10		0.350755	0.565319	0.0704225	0.489536	1	1.61172	0.200774	1.39566
C12orf10	TTGTGCGTCCCGATTCGGGG	257	216	133	100		1.95965	1.67272	1.87324	4.89536	1	0.853583	0.955905	2.49808
KCTD2	TTGTGCGGCTGGTTAAGGAA	323	341	105	95		2.46291	2.64074	1.47887	4.65059	1	1.0722	0.600458	1.88825
PUS1	TTGTGCGCAAAGGCAAACGT	264	244	110	22		2.01303	1.88956	1.5493	1.07698	1	0.938666	0.769635	0.535005
DZIP1L	TTGTGCCTGCCAGCTACAGG	102	67	63	12		0.77776	0.518854	0.887324	0.587443	1	0.667113	1.14087	0.755301
CARD18	TTGTGCCTGCACCCACTGAA	76	261	40	22		0.579508	2.02121	0.56338	1.07698	1	3.4878	0.972171	1.85844
IDH3B	TTGTGCCGAGTCATATACCC	109	118	416	13		0.831136	0.913803	5.85915	0.636397	1	1.09946	7.04958	0.765695
RPS27	TTGTGCATGGCTAAAGACCG	61	13	0	0		0.465131	0.100673	0	0	1	0.216441	0	0
TMEM5	TTGTGCATAAAGTAACCACT	186	145	41	3		1.41827	1.12289	0.577465	0.146861	1	0.791735	0.407162	0.103549
CLYBL	TTGTGCAGTGCTCGACTGTG	204	434	182	19		1.55552	3.36094	2.56338	0.930118	1	2.16065	1.64792	0.597947
EPHA7	TTGTGCACGCAACGTATGGT	427	663	365	32		3.25592	5.13433	5.14085	1.56651	1	1.57692	1.57892	0.481128
MUM1L1	TTGTGATTTATCATCATACA	80	80	73	74		0.610008	0.619527	1.02817	3.62256	1	1.01561	1.6855	5.93855
MYBPC2	TTGTGATTGAGAGTGCGCAG	44	107	31	14		0.335504	0.828618	0.43662	0.68535	1	2.46977	1.30138	2.04275
VAMP1	TTGTGATGCTCCTGCCTGCA	7	7	29	0		0.0533757	0.0542086	0.408451	0	1	1.01561	7.65237	0
RPL41	TTGTGATCGGTTGCTAGTGG	151	100	29	12		1.15139	0.774409	0.408451	0.587443	1	0.672586	0.354746	0.510203
SAFB2	TTGTGATAGTAAAGAATACG	40	63	133	29		0.305004	0.487878	1.87324	1.41965	1	1.59958	6.14169	4.65454
SLC22A1	TTGTGATAACAGCCACCGAG	165	212	126	40		1.25814	1.64175	1.77465	1.95814	1	1.3049	1.41053	1.55638
SCYL3	TTGTGAGTGAAGATGGACAC	133	108	94	19		1.01414	0.836362	1.32394	0.930118	1	0.824702	1.30549	0.917151
PCDHGB1	TTGTGAGTCAGCCTTACCCG	143	187	82	46		1.09039	1.44815	1.15493	2.25186	1	1.3281	1.05919	2.06519
IL1RL1	TTGTGAGTAATACCAATCCA	335	391	197	85		2.55441	3.02794	2.77465	4.16105	1	1.18538	1.08622	1.62897
ZDHHC13	TTGTGAGCTGATAACATGAG	301	314	114	69		2.29515	2.43165	1.60563	3.3778	1	1.05947	0.699575	1.47171
DLST	TTGTGAGATTGAAACTGACA	160	105	24	27		1.22002	0.81313	0.338028	1.32175	1	0.666491	0.277069	1.08338
TMPRSS11F	TTGTGACTTTAAAAGAGGCA	98	64	42	9		0.74726	0.495622	0.591549	0.440582	1	0.663253	0.791625	0.589597
CPN2	TTGTGACTGCTTCGTCCAGG	425	603	253	84		3.24067	4.66969	3.56338	4.1121	1	1.44097	1.09958	1.26891
ZYX	TTGTGACCCAGATCCACCTG	251	239	61	98		1.9139	1.85084	0.859155	4.79745	1	0.967051	0.448903	2.50664
OR3A3	TTGTGACCAGATAGGCAAAG	286	518	555	30		2.18078	4.01144	7.8169	1.46861	1	1.83945	3.58445	0.673433
EED	TTGTGAATGACATTCATACA	115	225	42	13		0.876886	1.74242	0.591549	0.636397	1	1.98705	0.674602	0.725746
LAS1L	TTGTGAATCTTATCTCAGAG	246	247	235	30		1.87577	1.91279	3.30986	1.46861	1	1.01973	1.76453	0.782934
MCTS1	TTGTGAAGTAATCTTAGGGT	237	327	157	33		1.80715	2.53232	2.21127	1.61547	1	1.40128	1.22362	0.893932
C2orf48	TTGTGAAGGGAGAGCCACCG	274	371	253	22		2.08928	2.87306	3.56338	1.07698	1	1.37514	1.70556	0.515479
ZNF557	TTGTGAAGATTGACTGAGTG	76	41	289	18		0.579508	0.317508	4.07042	0.881164	1	0.547892	7.02393	1.52054
PPBP	TTGTCTTTATACACATGCAG	63	83	8	0		0.480381	0.64276	0.112676	0	1	1.33802	0.234555	0
SKIV2L2	TTGTCTTGTTATGACCACAG	41	20	11	20		0.312629	0.154882	0.15493	0.979072	1	0.495417	0.49557	3.13174
CANX	TTGTCTTGTAGGAAAGTGGG	66	74	191	11		0.503257	0.573063	2.69014	0.538489	1	1.13871	5.34547	1.07001
SLC25A21	TTGTCTTGCATAACCCACAG	103	70	70	16		0.785385	0.542086	0.985915	0.783257	1	0.690217	1.25533	0.997291
NDUFB2	TTGTCTTGCAGTGCCGGTGG	97	98	515	8		0.739635	0.758921	7.25352	0.391629	1	1.02608	9.8069	0.529489
ST8SIA2	TTGTCTTGCAGGAATTCGGG	161	170	88	57		1.22764	1.3165	1.23944	2.79035	1	1.07238	1.00961	2.27294
THUMPD1	TTGTCTTCATCAGGACACTT	134	178	40	44		1.02176	1.37845	0.56338	2.15396	1	1.34909	0.55138	2.10808
ITM2B	TTGTCTGGTAGAGAGCAGCT	104	183	33	15		0.79301	1.41717	0.464789	0.734304	1	1.78708	0.586107	0.92597
IL3	TTGTCTGGGTCATGGGAGCT	403	485	263	54		3.07291	3.75588	3.70423	2.64349	1	1.22225	1.20544	0.860256
CXorf66	TTGTCTGCAGTAGATAGCAT	104	111	13	5		0.79301	0.859594	0.183099	0.244768	1	1.08396	0.230891	0.308657
TAS2R39	TTGTCTGAGATCAATGTGGT	189	292	112	7		1.44114	2.26128	1.57746	0.342675	1	1.56908	1.09459	0.23778
MTRNR2L1	TTGTCTGAATGGCTCCACGA	205	215	123	42		1.56315	1.66498	1.73239	2.05605	1	1.06515	1.10827	1.31533
SMIM6	TTGTCTCTTTGAATACCAGT	52	59	5	0		0.396505	0.456901	0.0704225	0	1	1.15232	0.177608	0
NREP	TTGTCTCATCGTTCTTCTTG	291	277	180	36		2.2189	2.14511	2.53521	1.76233	1	0.966745	1.14255	0.794234
PTCH2	TTGTCTCAATAATGGCCATG	96	152	45	24		0.73201	1.1771	0.633803	1.17489	1	1.60804	0.86584	1.60501
MKLN1	TTGTCTCAACTGGTATAGCA	140	214	42	10		1.06751	1.65724	0.591549	0.489536	1	1.55243	0.554137	0.458576
SLC46A3	TTGTCTATTAGTGATCACTA	98	74	67	12		0.74726	0.573063	0.943662	0.587443	1	0.766886	1.26283	0.78613
NFKB1	TTGTCTATGAACATCTGTGG	198	252	56	7		1.50977	1.95151	0.788732	0.342675	1	1.29259	0.522419	0.226972
ALPP	TTGTCTACATTGTATGTCTG	292	452	241	145		2.22653	3.50033	3.39437	7.09827	1	1.5721	1.52451	3.18804
ALPPL2	TTGTCTACACTGTATGTCTG	227	295	775	72		1.7309	2.28451	10.9155	3.52466	1	1.31984	6.30626	2.03632
PDE9A	TTGTCGTGGACGCAGAACTG	173	176	135	25		1.31914	1.36296	1.90141	1.22384	1	1.03322	1.4414	0.927754
FARS2	TTGTCGTAGACCGAGAACAA	144	210	44	14		1.09801	1.62626	0.619718	0.68535	1	1.48109	0.564399	0.624172
SOCS4	TTGTCGGTGGTTATGACACA	106	166	67	27		0.80826	1.28552	0.943662	1.32175	1	1.59048	1.16752	1.6353
DCTD	TTGTCGGGATTGGGTACAAT	132	192	32	16		1.00651	1.48687	0.450704	0.783257	1	1.47724	0.447788	0.778189
RPL14	TTGTCGGACATACTTCTGGT	27	6	3	9		0.205878	0.0464646	0.0422535	0.440582	1	0.22569	0.205236	2.14002
SLC30A7	TTGTCGGACAGTATAGACCT	364	337	100	41		2.77554	2.60976	1.40845	2.0071	1	0.940272	0.507452	0.723138
SOHLH1	TTGTCGAGTCAGATTCAAGC	82	89	18	16		0.625258	0.689224	0.253521	0.783257	1	1.1023	0.405466	1.25269
GFRA2	TTGTCGAGCCTCCTACCAGA	132	175	169	45		1.00651	1.35522	2.38028	2.20291	1	1.34645	2.36488	2.18866
RNF146	TTGTCGACAAGAAATTCCCG	159	227	87	69		1.21239	1.75791	1.22535	3.3778	1	1.44995	1.01069	2.78606
EVC2	TTGTCGAACACAAATCAGCA	113	113	47	47		0.861636	0.875082	0.661972	2.30082	1	1.01561	0.768273	2.67029
FYN	TTGTCCTTTGGAAACCCAAG	105	155	40	5		0.800635	1.20033	0.56338	0.244768	1	1.49923	0.703666	0.305717
HIF1A	TTGTCCTTTAGTAAACACTA	82	183	63	22		0.625258	1.41717	0.887324	1.07698	1	2.26653	1.41913	1.72245
FCRL5	TTGTCCTTGAGACATGCATG	279	403	112	53		2.1274	3.12087	1.57746	2.59454	1	1.46699	0.741498	1.21958
EIF5A2	TTGTCCTTCTACTCACAACA	123	130	133	0		0.937887	1.00673	1.87324	0	1	1.0734	1.9973	0
SCRN3	TTGTCCTGAGTCGCCCAGCG	166	309	102	49		1.26577	2.39292	1.43662	2.39873	1	1.89049	1.13498	1.89508
CBWD2	TTGTCCTGAATTGGTTCCCA	151	234	72	52		1.15139	1.81212	1.01408	2.54559	1	1.57385	0.880748	2.21088
ADAT3	TTGTCCTCGTGGAAGGACGT	397	469	143	52		3.02716	3.63198	2.01408	2.54559	1	1.1998	0.665337	0.840914
Non-Targeting Control-984	TTGTCCGTGACCCTGATTAA	428	560	202	48		3.26354	4.33669	2.84507	2.34977	1	1.32883	0.871774	0.720007
C6orf15	TTGTCCGAGCTGAGGCAAGT	116	154	56	9		0.884511	1.19259	0.788732	0.440582	1	1.3483	0.891715	0.498108
Non-Targeting Control-983	TTGTCCCTGAGAAAACGCGG	198	259	656	46		1.50977	2.00572	9.23944	2.25186	1	1.32849	6.11977	1.49153
SFTPD	TTGTCCCCCTTCAATCCCGG	150	185	79	7		1.14376	1.43266	1.11268	0.342675	1	1.25258	0.972819	0.299603
TAPBP	TTGTCCCAGTCTCACTCGAG	186	181	165	52		1.41827	1.40168	2.32394	2.54559	1	0.988304	1.63858	1.79486
SLC43A2	TTGTCCATGACGATACCCAG	286	300	134	9		2.18078	2.32323	1.88732	0.440582	1	1.06532	0.865436	0.20203
SCG3	TTGTCCATAAAATCGCTGCC	283	461	98	161		2.1579	3.57003	1.38028	7.88153	1	1.6544	0.63964	3.6524
PBX3	TTGTCCAGTCTCATTAGCTG	224	345	81	62		1.70802	2.67171	1.14085	3.03512	1	1.56421	0.667933	1.77698
RNF151	TTGTCCACATGAATAAACTC	38	18	12	4		0.289754	0.139394	0.169014	0.195814	1	0.481076	0.583302	0.675796
TRAPPC10	TTGTCCACAATAGAGGTTCG	132	184	177	34		1.00651	1.42491	2.49296	1.66442	1	1.41569	2.47683	1.65365
SLC15A1	TTGTCCAATTGTGTAGACAA	123	246	124	8		0.937887	1.90505	1.74648	0.391629	1	2.03121	1.86214	0.417565
AP3S1	TTGTCATTTAGATTAATTGG	96	112	48	0		0.73201	0.867338	0.676056	0	1	1.18487	0.923562	0
TUFT1	TTGTCATTATTAGGGCAGCG	155	167	552	9		1.18189	1.29326	7.77465	0.440582	1	1.09423	6.57815	0.372778
SACS	TTGTCATGCTGACATACCCA	177	147	67	0		1.34964	1.13838	0.943662	0	1	0.843469	0.699194	0
TYW1B	TTGTCATAGTCGATGCTCCG	120	98	17	21		0.915012	0.758921	0.239437	1.02803	1	0.829411	0.261676	1.12351
TYW1	TTGTCATAGTCCATGCTCCG	398	510	241	44		3.03479	3.94949	3.39437	2.15396	1	1.3014	1.11848	0.709755
ASNS	TTGTCATAGAGGGCGTGCAG	161	279	70	16		1.22764	2.1606	0.985915	0.783257	1	1.75996	0.803098	0.638018
UGT1A4	TTGTCAGCTATGCATCCGTG	202	311	138	25		1.54027	2.40841	1.94366	1.22384	1	1.56363	1.2619	0.794562
HTRA4	TTGTCAGCACCAAACAGCGA	213	188	99	0		1.62415	1.45589	1.39437	0	1	0.896403	0.858523	0
HSPA9	TTGTCACTGATCTAATCAGA	96	99	24	28		0.73201	0.766665	0.338028	1.3707	1	1.04734	0.461781	1.87252
CD300C	TTGTCACATCGGAGAATCTG	265	254	114	26		2.02065	1.967	1.60563	1.27279	1	0.973448	0.794612	0.629893
CD300A	TTGTCACATAGGAAAATCTG	79	65	51	12		0.602383	0.503366	0.71831	0.587443	1	0.835625	1.19245	0.975199
OR4D10	TTGTCACATACACCAAGAGT	156	194	44	18		1.18952	1.50235	0.619718	0.881164	1	1.263	0.520984	0.740776
SLC38A11	TTGTCACAAAGCATTCCATA	99	142	63	0		0.754885	1.09966	0.887324	0	1	1.45673	1.17544	0
ZNF630	TTGTCAAGGTGGATCTACCC	197	267	99	11		1.50214	2.06767	1.39437	0.538489	1	1.37648	0.92825	0.35848
PDPN	TTGTCAAGCCAGACTTATAG	62	114	4	25		0.472756	0.882827	0.056338	1.22384	1	1.8674	0.119169	2.58873
FAM126A	TTGTCAAAAGTGGTATACAG	56	72	23	7		0.427006	0.557575	0.323944	0.342675	1	1.30578	0.75864	0.802507
FBXO38	TTGTATGGGTTGTGTAGATG	287	496	345	95		2.1884	3.84107	4.85915	4.65059	1	1.75519	2.22041	2.12511
MTRNR2L2	TTGTATGAATGGCTCCACGA	108	76	22	53		0.823511	0.588551	0.309859	2.59454	1	0.714685	0.376266	3.15058
MTRNR2L5	TTGTATGAATGGCCACACCA	108	157	56	14		0.823511	1.21582	0.788732	0.68535	1	1.47639	0.957768	0.83223
MTRNR2L4	TTGTATGAATGGCCACACAA	97	40	7	0		0.739635	0.309764	0.0985915	0	1	0.418806	0.133298	0
MTRNR2L6	TTGTATGAATGACCCCACGA	106	115	38	13		0.80826	0.890571	0.535211	0.636397	1	1.10184	0.662177	0.787366
MTRNR2L10	TTGTATGAATGACCACACGA	20	46	54	15		0.152502	0.356228	0.760563	0.734304	1	2.33589	4.98724	4.81504
USP34	TTGTATCTTTGGGTGCACCA	262	386	141	48		1.99778	2.98922	1.98592	2.34977	1	1.49627	0.994063	1.17619
EXOC6	TTGTATCCGTAATCATGACA	32	54	22	0		0.244003	0.418181	0.309859	0	1	1.71383	1.2699	0
PCDHGA8	TTGTATCCAACACTGTCACG	206	319	92	44		1.57077	2.47037	1.29577	2.15396	1	1.57271	0.824929	1.37127
HAL	TTGTATCATTCACCACACCA	126	135	13	51		0.960762	1.04545	0.183099	2.49663	1	1.08815	0.190576	2.5986
SLC27A4	TTGTATCAAGTACAACTGCA	148	184	18	21		1.12851	1.42491	0.253521	1.02803	1	1.26264	0.22465	0.910954
ABCA6	TTGTATATGAGTCTCCTGAA	103	207	87	24		0.785385	1.60303	1.22535	1.17489	1	2.04107	1.56019	1.49594
RAP1A	TTGTATATGAAGAACGGCCA	203	302	183	52		1.5479	2.33872	2.57746	2.54559	1	1.5109	1.66514	1.64455
AKNAD1	TTGTATAGGAATAGAATCTG	73	81	36	0		0.556632	0.627272	0.507042	0	1	1.1269	0.910911	0
ZFYVE1	TTGTATAGATCATCCCTCAG	94	97	36	10		0.716759	0.751177	0.507042	0.489536	1	1.04802	0.707409	0.682985
USP8	TTGTATACTGGGGATAACAA	57	18	4	0		0.434631	0.139394	0.056338	0	1	0.320718	0.129623	0
DSC1	TTGTATACAGCCTTTGAGTG	198	282	93	33		1.50977	2.18383	1.30986	1.61547	1	1.44647	0.867589	1.07001
PEX7	TTGTAGTGGGATCCAACTGT	289	378	246	56		2.20365	2.92727	3.46479	2.7414	1	1.32837	1.57229	1.24403
PDGFC	TTGTAGTGGATGCAGAACCC	183	207	76	30		1.39539	1.60303	1.07042	1.46861	1	1.1488	0.767112	1.05247
CETN3	TTGTAGTGGACAAAACAAAG	119	40	19	32		0.907387	0.309764	0.267606	1.56651	1	0.34138	0.294919	1.7264
CD200	TTGTAGTGAAGGGATACTAT	193	398	91	206		1.47164	3.08215	1.28169	10.0844	1	2.09436	0.870924	6.8525
C19orf40	TTGTAGTCGTTGAAAAAACC	117	109	370	0		0.892137	0.844106	5.21127	0	1	0.946162	5.84133	0
COPS4	TTGTAGGTATCGTCAGATCC	335	391	261	67		2.55441	3.02794	3.67606	3.27989	1	1.18538	1.4391	1.28401
PEX3	TTGTAGGAGTATATATTCTG	49	91	34	2		0.37363	0.704712	0.478873	0.0979072	1	1.88612	1.28168	0.262043
PPEF2	TTGTAGGAGCCAAGCCGAAG	48	62	16	17		0.366005	0.480134	0.225352	0.832211	1	1.31182	0.615708	2.27377
STMN4	TTGTAGGACGACTTATTCAG	347	381	373	35		2.64591	2.9505	5.25352	1.71338	1	1.11512	1.98553	0.647556
ATF6	TTGTAGGACAGGTTTAGTCA	295	307	154	38		2.2494	2.37744	2.16901	1.86024	1	1.05692	0.964262	0.826991
GPSM2	TTGTAGGAAGACACTACTGT	83	36	31	48		0.632883	0.278787	0.43662	2.34977	1	0.440504	0.68989	3.7128
C16orf52	TTGTAGCTTCTCTTCGCCAG	166	227	34	22		1.26577	1.75791	0.478873	1.07698	1	1.38881	0.378327	0.850851
BTBD18	TTGTAGCTTAGTGCACATGG	219	318	95	22		1.6699	2.46262	1.33803	1.07698	1	1.47471	0.801264	0.644937
GOLGA6C	TTGTAGCTGTTCCACCACAG	346	378	82	53		2.63828	2.92727	1.15493	2.59454	1	1.10953	0.437758	0.983419
HEATR5A	TTGTAGCTCTGGACCTAACG	410	386	1051	54		3.12629	2.98922	14.8028	2.64349	1	0.956155	4.73495	0.845569
CA12	TTGTAGCCTTGGAACTCGAG	282	187	67	38		2.15028	1.44815	0.943662	1.86024	1	0.673469	0.438856	0.865114
UBA2	TTGTAGCCCTGACTATAATG	156	168	60	7		1.18952	1.30101	0.84507	0.342675	1	1.09373	0.710432	0.28808
WBSCR17	TTGTAGCCATACTTCTCATG	120	116	45	10		0.915012	0.898315	0.633803	0.489536	1	0.981752	0.692672	0.535005
NOMO1	TTGTAGCCAGCAACTATGAG	132	96	24	11		1.00651	0.743433	0.338028	0.538489	1	0.738622	0.335841	0.535005
ZNF845	TTGTAGCATTACTAAAGACT	108	127	52	22		0.823511	0.9835	0.732394	1.07698	1	1.19428	0.889356	1.30779
HMG20A	TTGTAGCAACGAAGTAAACG	100	204	42	5		0.76251	1.57979	0.591549	0.244768	1	2.07184	0.775792	0.321003
SLC39A6	TTGTAGATGATATTGCCGTG	229	322	95	7		1.74615	2.4936	1.33803	0.342675	1	1.42806	0.766274	0.196246
OR10A7	TTGTAGATCTAGTGTCCCCA	148	235	61	40		1.12851	1.81986	0.859155	1.95814	1	1.61262	0.761315	1.73515
CBLN4	TTGTAGATCCTGGTGAATGT	85	154	34	16		0.648133	1.19259	0.478873	0.783257	1	1.84004	0.73885	1.20848
HMGCR	TTGTAGACGTGAACCTATGC	230	253	105	29		1.75377	1.95926	1.47887	1.41965	1	1.11717	0.843252	0.809486
TCEANC2	TTGTAGAAGACATAAAAAGA	51	80	37	11		0.38888	0.619527	0.521127	0.538489	1	1.59311	1.34007	1.38472
MLX	TTGTAGAAAGCACCCGCAAG	213	218	55	37		1.62415	1.68821	0.774648	1.81128	1	1.03945	0.476957	1.11522
CFAP52	TTGTACTTGGTATCACTAGG	98	121	12	24		0.74726	0.937035	0.169014	1.17489	1	1.25396	0.226179	1.57226
SPAG9	TTGTACTTCAGATTAACAGG	160	219	60	33		1.22002	1.69596	0.84507	1.61547	1	1.39011	0.692672	1.32414
DNASE1L2	TTGTACTGGTCCCGGCCCAG	525	692	115	60		4.00318	5.35891	1.61972	2.93721	1	1.33866	0.404608	0.733721
THAP1	TTGTACTGAGCCACATGACA	186	142	105	19		1.41827	1.09966	1.47887	0.930118	1	0.775355	1.04273	0.655812
LMAN1L	TTGTACTCAAACCTGCGTAG	141	110	15	0		1.07514	0.85185	0.211268	0	1	0.792316	0.196503	0
OR52N4	TTGTACTAGAGCACATAACA	96	73	63	8		0.73201	0.565319	0.887324	0.391629	1	0.772283	1.21218	0.535005
Non-Targeting Control-982	TTGTACGGTACTGGCTTTGT	460	659	240	49		3.50755	5.10336	3.38028	2.39873	1	1.45497	0.963717	0.683876
CWC22	TTGTACGACGAAATGAGACC	96	86	239	19		0.73201	0.665992	3.3662	0.930118	1	0.909813	4.59857	1.27064
SULT2B1	TTGTACCGGAAGTATTCACC	282	383	190	44		2.15028	2.96599	2.67606	2.15396	1	1.37935	1.24452	1.00171
ARV1	TTGTACCGAGACTATAACCA	33	66	1	0		0.251628	0.51111	0.0140845	0	1	2.03121	0.0559735	0
TMEM30A	TTGTACCATTAACTTCACAC	23	24	11	0		0.175377	0.185858	0.15493	0	1	1.05976	0.883407	0
MBTPS2	TTGTACATGAAATTGGACAT	203	155	54	15		1.5479	1.20033	0.760563	0.734304	1	0.775462	0.491353	0.474389
FAM210B	TTGTACACAGGACCCCAGCC	398	616	194	21		3.03479	4.77036	2.73239	1.02803	1	1.57189	0.900357	0.338747
LGALS2	TTGTAATTAATCTGGGCCAG	108	137	165	0		0.823511	1.06094	2.32394	0	1	1.28831	2.822	0
SENP2	TTGTAATGGAACACGGAATG	195	227	101	8		1.48689	1.75791	1.42254	0.391629	1	1.18227	0.956716	0.263387
ARL1	TTGTAATCTGTACAAAATTG	115	120	39	40		0.876886	0.929291	0.549296	1.95814	1	1.05976	0.626416	2.23306
HOXA1	TTGTAATCCTATGGTCCGAG	82	68	7	10		0.625258	0.526598	0.0985915	0.489536	1	0.842209	0.157681	0.782934
RAB28	TTGTAATATCATATACCAAG	45	50	26	12		0.343129	0.387205	0.366197	0.587443	1	1.12845	1.06723	1.71202
PHF6	TTGTAAGTCAAATAGAGACA	212	199	176	36		1.61652	1.54107	2.47887	1.76233	1	0.953328	1.53346	1.0902
ORC3	TTGTAAGGAGCACCTGACTA	279	187	54	60		2.1274	1.44815	0.760563	2.93721	1	0.680711	0.357508	1.38066
PTPRN	TTGTAAGCGTTGGAGAACTG	78	92	20	19		0.594758	0.712457	0.28169	0.930118	1	1.19789	0.473622	1.56386
UBA6	TTGTAAGACTCAGTCAAATG	73	87	12	16		0.556632	0.673736	0.169014	0.783257	1	1.21038	0.303637	1.40714
RGS2	TTGTAAGAAGTAGCTCAAAC	180	153	203	56		1.37252	1.18485	2.85915	2.7414	1	0.863265	2.08315	1.99735
LIG1	TTGTAACCAGATGGATCCAG	87	75	27	65		0.663384	0.580807	0.380282	3.18198	1	0.875522	0.573246	4.7966
MAP4K3	TTGTAACACAACATTTGACA	75	69	28	0		0.571882	0.534342	0.394366	0	1	0.934357	0.689593	0
FAM19A1	TTGTAACAAGAATCGCATTG	101	194	79	8		0.770135	1.50235	1.11268	0.391629	1	1.95077	1.44478	0.508519
PLCH1	TTGTAAAGATCAAACCCGTG	55	49	28	6		0.41938	0.379461	0.394366	0.293721	1	0.904812	0.940354	0.70037
ATXN1	TTGTAAACCAAGCTCCACCG	138	168	175	66		1.05226	1.30101	2.46479	3.23094	1	1.23639	2.34237	3.07046
MTMR10	TTGTAAACATCACTTCTCTG	134	182	213	544		1.02176	1.40942	3	26.6307	1	1.3794	2.9361	26.0635
IFNGR2	TTGTAAACAGTACACTCTGG	102	96	30	25		0.77776	0.743433	0.422535	1.22384	1	0.955864	0.543272	1.57354
IMMP1L	TTGTAAAAGAGTAATTGGTT	80	103	40	0		0.610008	0.797642	0.56338	0	1	1.30759	0.923562	0
MARCH6	TTGGTTTCATTATACACTTG	110	102	21	0		0.838761	0.789897	0.295775	0	1	0.941743	0.352633	0
TGS1	TTGGTTTATTAACCCATGTG	177	168	36	34		1.34964	1.30101	0.507042	1.66442	1	0.963965	0.375686	1.23323
SLC25A40	TTGGTTCTAATCAATTCTAG	90	81	33	0		0.686259	0.627272	0.464789	0	1	0.914045	0.677279	0
CNOT10	TTGGTTAGTAACGTACACAT	85	127	25	17		0.648133	0.9835	0.352113	0.832211	1	1.51743	0.543272	1.28401
SETDB2	TTGGTTAGATTATATGCTCG	63	166	22	0		0.480381	1.28552	0.309859	0	1	2.67604	0.645028	0
WNT10A	TTGGTGTTGGCATTCGTGGA	100	128	865	8		0.76251	0.991244	12.1831	0.391629	1	1.29998	15.9776	0.513605
OR5K3	TTGGTGTTATTTATCTTGGC	50	138	22	20		0.381255	1.06868	0.309859	0.979072	1	2.80307	0.812735	2.56802
ZNF418	TTGGTGTGGATCAGAAGATG	68	54	16	0		0.518507	0.418181	0.225352	0	1	0.80651	0.434618	0
DNA2	TTGGTGTGAAAATACATCGA	171	83	38	0		1.30389	0.64276	0.535211	0	1	0.492955	0.410472	0
NEUROG1	TTGGTGTCGTCGGGGAACGA	91	123	46	7		0.693884	0.952523	0.647887	0.342675	1	1.37274	0.933711	0.493851
TCF24	TTGGTGTCGGGCGGCACGGA	28	67	22	0		0.213503	0.518854	0.309859	0	1	2.4302	1.45131	0
ECE2	TTGGTGGTTGGAACATTACG	201	248	280	30		1.53264	1.92053	3.94366	1.46861	1	1.25309	2.57311	0.958218
COX7A2	TTGGTGGTGTTCAGTTGTGG	56	68	143	22		0.427006	0.526598	2.01408	1.07698	1	1.23324	4.71676	2.52217
DYRK3	TTGGTGGTCCCAATAATGGA	53	136	850	38		0.40413	1.0532	11.9718	1.86024	1	2.60608	29.6237	4.60306
C4orf26	TTGGTGGTAACTGTGGCAGA	334	480	113	108		2.54678	3.71716	1.59155	5.28699	1	1.45955	0.624925	2.07595
RXFP1	TTGGTGGGGAAATTCGACTG	86	131	37	6		0.655759	1.01448	0.521127	0.293721	1	1.54703	0.794693	0.447911
SP7	TTGGTGGCTCTAGCCCTCTG	130	126	93	30		0.991263	0.975756	1.30986	1.46861	1	0.984356	1.3214	1.48155
PCDH15	TTGGTGGCGTAACAATAATG	259	255	65	39		1.9749	1.97474	0.915493	1.90919	1	0.99992	0.463564	0.966727
C4orf22	TTGGTGGAGCTAGGCTACCG	459	381	135	58		3.49992	2.9505	1.90141	2.83931	1	0.843019	0.543272	0.811249
RAD51	TTGGTGGAATTCAGTTGCAG	129	87	18	0		0.983638	0.673736	0.253521	0	1	0.684943	0.257738	0
C4orf33	TTGGTGGAAAATAACTCCAA	7	0	12	0		0.0533757	0	0.169014	0	1	0	3.1665	0
SLC5A1	TTGGTGGAAAACATAGCCTG	46	70	16	70		0.350755	0.542086	0.225352	3.42675	1	1.54549	0.642478	9.76965
SURF2	TTGGTGCTGGGCACGATGTG	70	97	20	0		0.533757	0.751177	0.28169	0	1	1.40734	0.52775	0
AARS	TTGGTGCTGAGGATGCCGAT	249	231	226	12		1.89865	1.78889	3.1831	0.587443	1	0.942188	1.67651	0.3094
SEMG1	TTGGTGCGCAGGACAGAGTG	472	608	269	38		3.59905	4.70841	3.78873	1.86024	1	1.30824	1.0527	0.516869
ADAMTS12	TTGGTGCCTCTGAGCGACAG	140	158	56	16		1.06751	1.22357	0.788732	0.783257	1	1.14618	0.73885	0.733721
CDC37	TTGGTGCATTGACCTAGAGG	66	55	10	0		0.503257	0.425925	0.140845	0	1	0.846338	0.279867	0
POU4F2	TTGGTGCATGGGGTTCATGG	145	251	106	9		1.10564	1.94377	1.49296	0.440582	1	1.75805	1.35031	0.398486
ANKRD7	TTGGTGCAGACCCAGATCTG	155	280	273	23		1.18189	2.16835	3.84507	1.12593	1	1.83464	3.25332	0.952654
SLC35F2	TTGGTGCAGACATACTAGCA	269	391	177	127		2.05115	3.02794	2.49296	6.2171	1	1.47621	1.21539	3.03103
TMEM105	TTGGTGCACAGACCTTGGTG	253	248	232	47		1.92915	1.92053	3.26761	2.30082	1	0.995534	1.69381	1.19266
SSH3	TTGGTGCAATACCTGGAGTG	203	154	27	38		1.5479	1.19259	0.380282	1.86024	1	0.770459	0.245677	1.20178
MOCS2	TTGGTGATTTCTCCGCTCTG	87	123	71	0		0.663384	0.952523	1	0	1	1.43586	1.50742	0
SPRR2D	TTGGTGATGGGCAGGGCTCA	345	295	146	47		2.63066	2.28451	2.05634	2.30082	1	0.868416	0.781682	0.874617
NTRK2	TTGGTGATGCCAAAGTACTG	80	123	41	7		0.610008	0.952523	0.577465	0.342675	1	1.56149	0.946651	0.561755
SLC31A1	TTGGTGATCAATACAGCTGG	226	199	95	5		1.72327	1.54107	1.33803	0.244768	1	0.894272	0.776446	0.142037
IL18RAP	TTGGTGAGAGTCGATTTCTG	84	183	35	15		0.640508	1.41717	0.492958	0.734304	1	2.21257	0.769635	1.14644
CRTAC1	TTGGTGACTGCAGTGAACAT	259	310	177	98		1.9749	2.40067	2.49296	4.79745	1	1.21559	1.26232	2.42921
NPBWR1	TTGGTGACGGTCTTCATGCG	305	451	124	23		2.32566	3.49259	1.74648	1.12593	1	1.50176	0.750962	0.484136
MAP2K3	TTGGTGACCATCTCAGAACT	255	253	165	36		1.9444	1.95926	2.32394	1.76233	1	1.00764	1.1952	0.906361
OXR1	TTGGTGACAGAGGACTTACG	266	316	152	29		2.02828	2.44713	2.14085	1.41965	1	1.20651	1.0555	0.699931
LY6G6D	TTGGTGAATCAAGGTCACTG	106	124	50	28		0.80826	0.960267	0.704225	1.3707	1	1.18807	0.871285	1.69586
HLCS	TTGGTGAAGAACCCAAACAA	101	208	46	17		0.770135	1.61077	0.647887	0.832211	1	2.09154	0.841265	1.0806
KLHL10	TTGGTGAAATCAGAATTAGA	28	46	5	0		0.213503	0.356228	0.0704225	0	1	1.66849	0.329844	0
CAPN2	TTGGTCTGCCCACTTAACTG	189	148	30	17		1.44114	1.14613	0.422535	0.832211	1	0.795289	0.293194	0.577466
SCARB2	TTGGTCTCGTTCAAAAACAT	38	40	31	2		0.289754	0.309764	0.43662	0.0979072	1	1.06906	1.50686	0.337898
PSMD10	TTGGTCTCCTCTTCATATTG	196	408	482	37		1.49452	3.15959	6.78873	1.81128	1	2.11412	4.54242	1.21195
COG6	TTGGTCTAGGTGTACCTCCG	335	328	149	93		2.55441	2.54006	2.09859	4.55268	1	0.994384	0.821557	1.78228
LRRCC1	TTGGTCTAGCTGTTCAACAA	192	266	77	6		1.46402	2.05993	1.08451	0.293721	1	1.40704	0.740774	0.200627
LPIN3	TTGGTCCTTACACACCCTGG	420	476	176	54		3.20254	3.68619	2.47887	2.64349	1	1.15102	0.774033	0.825436
RRAGD	TTGGTCCTAGGATGATTACA	122	207	78	0		0.930262	1.60303	1.09859	0	1	1.7232	1.18095	0
Non-Targeting Control-981	TTGGTCCGAGTCTGGAGAAA	346	452	253	64		2.63828	3.50033	3.56338	3.13303	1	1.32674	1.35064	1.18753
EIF2S3	TTGGTCCCTGGAATGTCCGT	54	26	14	6		0.411755	0.201346	0.197183	0.293721	1	0.488995	0.478884	0.71334
UBQLNL	TTGGTCATCAAGTCCAAGCA	295	415	251	43		2.2494	3.2138	3.53521	2.105	1	1.42873	1.57162	0.935805
FBXL4	TTGGTCAGAGAGACCTACGA	82	97	170	0		0.625258	0.751177	2.39437	0	1	1.20139	3.8294	0
CTBS	TTGGTCACAGATTACAACTG	264	225	97	66		2.01303	1.74242	1.3662	3.23094	1	0.865573	0.678678	1.60501
UBE4A	TTGGTCAACATAGATCTCTG	324	305	312	36		2.47053	2.36195	4.39437	1.76233	1	0.956048	1.77871	0.71334
CBWD1	TTGGTATTCTCCAGGGACAG	63	73	44	7		0.480381	0.565319	0.619718	0.342675	1	1.17681	1.29006	0.71334
CBWD3	TTGGTATTCTCCAGGGACAA	120	106	25	9		0.915012	0.820874	0.352113	0.440582	1	0.897118	0.384818	0.481504
ORC3	TTGGTATATGACTGTCACAC	154	115	19	1		1.17427	0.890571	0.267606	0.0489536	1	0.758407	0.227892	0.0416887
JDP2	TTGGTATACAGGAATCCGAG	254	330	598	141		1.93678	2.55555	8.42254	6.90245	1	1.31949	4.34874	3.56389
HTR1A	TTGGTAGCTGACGGTCACGT	183	262	33	38		1.39539	2.02895	0.464789	1.86024	1	1.45404	0.333088	1.33313
C10orf88	TTGGTAGAATTCTCTCCACC	196	372	88	31		1.49452	2.8808	1.23944	1.51756	1	1.92758	0.829321	1.01542
TMED5	TTGGTACTCGATCTCCAGCG	172	190	67	12		1.31152	1.47138	0.943662	0.587443	1	1.12189	0.719519	0.447911
LIPH	TTGGTACGGGACTAAATGTG	163	95	75	29		1.24289	0.735689	1.05634	1.41965	1	0.591917	0.849904	1.14222
WFDC11	TTGGTACATTCTTTGACATT	191	116	119	0		1.45639	0.898315	1.67606	0	1	0.616808	1.15083	0
PRKAR2B	TTGGTAACTATGATAATCGT	157	160	75	13		1.19714	1.23905	1.05634	0.636397	1	1.03501	0.882384	0.531597
SSX4	TTGGTAACGATCGAAACCAC	109	149	13	24		0.831136	1.15387	0.183099	1.17489	1	1.3883	0.220299	1.41359
PTK2B	TTGGTAAAAATAGAGCAGCG	137	160	42	31		1.04464	1.23905	0.591549	1.51756	1	1.18611	0.566272	1.45271
SERPINB10	TTGGGTTGAAAGACAGACCG	311	369	93	4		2.37141	2.85757	1.30986	0.195814	1	1.20501	0.552356	0.0825731
GPR155	TTGGGTTCTGTAATACACGC	133	131	44	19		1.01414	1.01448	0.619718	0.930118	1	1.00033	0.611079	0.917151
TRIM55	TTGGGTTCGGGTAATGACTT	200	156	55	9		1.52502	1.20808	0.774648	0.440582	1	0.792172	0.507959	0.288903
TVP23B	TTGGGTGTTTGAATCTAGAA	56	111	83	24		0.427006	0.859594	1.16901	1.17489	1	2.01308	2.7377	2.75145
NIT1	TTGGGTGGTTTCCATGAGCG	410	418	113	52		3.12629	3.23703	1.59155	2.54559	1	1.03542	0.509086	0.814251
IL1RAPL1	TTGGGTGGCTTATCAGTCAG	210	296	59	36		1.60127	2.29225	0.830986	1.76233	1	1.43152	0.518954	1.10058
SLC26A2	TTGGGTGGCATAAACCCAGT	228	358	83	51		1.73852	2.77239	1.16901	2.49663	1	1.59468	0.672418	1.43607
HESX1	TTGGGTGATCCACCACGCTA	160	275	65	80		1.22002	2.12963	0.915493	3.91629	1	1.74557	0.750394	3.21003
ZDHHC4	TTGGGTGAACAACTGCATCG	278	296	124	35		2.11978	2.29225	1.74648	1.71338	1	1.08136	0.823897	0.808281
BARX2	TTGGGTCGCACGACCAGCGA	109	200	48	6		0.831136	1.54882	0.676056	0.293721	1	1.8635	0.813413	0.353398
KLRD1	TTGGGTCCTGGAGTAAATGC	113	159	165	0		0.861636	1.23131	2.32394	0	1	1.42904	2.69713	0
C1QL2	TTGGGTCCCTGGATGAAAGG	79	189	34	21		0.602383	1.46363	0.478873	1.02803	1	2.42974	0.794965	1.7066
CCDC24	TTGGGTCCAGTATAGCCCCA	348	422	216	36		2.65353	3.26801	3.04225	1.76233	1	1.23157	1.14649	0.664144
OR6P1	TTGGGTCATGCAACCTACGT	53	73	29	10		0.40413	0.565319	0.408451	0.489536	1	1.39885	1.01069	1.21133
NDNF	TTGGGTCATAGGGTAACTCA	127	78	35	467		0.968388	0.604039	0.492958	22.8613	1	0.623758	0.50905	23.6076
GNPNAT1	TTGGGTCAGCTAACAGAGAC	19	7	3	0		0.144877	0.0542086	0.0422535	0	1	0.37417	0.291651	0
ZNF551	TTGGGTAGCACAAGCATGAG	126	182	42	0		0.960762	1.40942	0.591549	0	1	1.46699	0.615708	0
MMP20	TTGGGTACATCAGTGCTGAT	254	547	226	10		1.93678	4.23602	3.1831	0.489536	1	2.18715	1.6435	0.252758
ODF3	TTGGGGTTTACATTGTAACG	299	242	90	4		2.2799	1.87407	1.26761	0.195814	1	0.821995	0.555991	0.0858871
ERVMER34-1	TTGGGGTTGCAATACAGAGG	152	193	41	34		1.15902	1.49461	0.577465	1.66442	1	1.28955	0.498238	1.43607
C14orf178	TTGGGGTCCTCGATACGGAA	75	134	21	14		0.571882	1.03771	0.295775	0.68535	1	1.81455	0.517195	1.19841
TICAM2	TTGGGGTAAAAGGCACAGTG	148	154	68	8		1.12851	1.19259	0.957746	0.391629	1	1.05678	0.848679	0.34703
NUDT22	TTGGGGGCGTCGAAGAGCCA	76	107	82	18		0.579508	0.828618	1.15493	0.881164	1	1.42987	1.99295	1.52054
CDC27	TTGGGGGAGATGTAATAGTG	70	66	27	0		0.533757	0.51111	0.380282	0	1	0.957571	0.712462	0
TMEM247	TTGGGGGACAGCGATTTAAG	109	188	26	10		0.831136	1.45589	0.366197	0.489536	1	1.75169	0.440598	0.588996
AHDC1	TTGGGGCACCCACGCAAACG	89	163	55	0		0.678634	1.26229	0.774648	0	1	1.86004	1.14148	0
CXCR6	TTGGGGCAAGGAAACCAGCA	120	125	86	0		0.915012	0.968012	1.21127	0	1	1.05792	1.32377	0
Non-Targeting Control-980	TTGGGGATTAACCCAGAGCC	291	386	185	46		2.2189	2.98922	2.60563	2.25186	1	1.34716	1.17429	1.01485
LRP4	TTGGGGACCTAAGACACAGG	105	131	47	11		0.800635	1.01448	0.661972	0.538489	1	1.26709	0.826808	0.672578
ERN2	TTGGGGACCCAAAAACAACA	88	82	47	0		0.671009	0.635016	0.661972	0	1	0.94636	0.986532	0
APH1B	TTGGGCTTTGGAATCATGAG	392	479	131	21		2.98904	3.70942	1.84507	1.02803	1	1.24101	0.617279	0.343932
SMIM10	TTGGGCTCTGGGCACTATGT	108	101	27	91		0.823511	0.782153	0.380282	4.45478	1	0.949779	0.461781	5.40949
OR51V1	TTGGGCTCACTATAATAGGT	49	94	40	0		0.37363	0.727945	0.56338	0	1	1.9483	1.50786	0
TYK2	TTGGGCCTGAGCATCGAAGA	141	118	76	22		1.07514	0.913803	1.07042	1.07698	1	0.849939	0.995613	1.00171
C9orf47	TTGGGCCGATTCTTAATAGG	131	146	69	0		0.998888	1.13064	0.971831	0	1	1.1319	0.972913	0
CYB561A3	TTGGGCCCCACCCACGACTG	198	242	116	42		1.50977	1.87407	1.6338	2.05605	1	1.2413	1.08215	1.36183
CIC	TTGGGCCAGAGTACGATGCA	317	261	71	117		2.41716	2.02121	1	5.72757	1	0.836193	0.413709	2.36955
TRMU	TTGGGCCAGAGAGCAAACAT	276	241	80	0		2.10453	1.86633	1.12676	0	1	0.886815	0.535398	0
CYP3A4	TTGGGCCACGAGCTCCAGAT	252	290	104	34		1.92152	2.24579	1.46479	1.66442	1	1.16875	0.762305	0.866198
TTLL2	TTGGGCATGACGAACGTCAG	289	476	1736	45		2.20365	3.68619	24.4507	2.20291	1	1.67276	11.0955	0.999663
PDZD11	TTGGGATTTAACATCCGAGG	73	92	22	51		0.556632	0.712457	0.309859	2.49663	1	1.27994	0.556668	4.48525
ERBB2	TTGGGATCCTCATCAAGCGA	102	116	57	21		0.77776	0.898315	0.802817	1.02803	1	1.155	1.03222	1.32178
PSME4	TTGGGATCCATATGTACCAA	185	271	74	76		1.41064	2.09865	1.04225	3.72047	1	1.48772	0.73885	2.63743
DENND1B	TTGGGAGTCCAGTTACATCA	299	384	70	0		2.2799	2.97373	0.985915	0	1	1.30432	0.432437	0
C22orf24	TTGGGAGGGGCTGTCGTGCA	239	379	235	38		1.8224	2.93501	3.30986	1.86024	1	1.61052	1.81621	1.02076
ZNF394	TTGGGAGCCCAACTATCCCG	274	437	155	95		2.08928	3.38417	2.1831	4.65059	1	1.61978	1.04491	2.22593
LIPE	TTGGGACGTAGATTCAGTCG	321	378	135	113		2.44766	2.92727	1.90141	5.53175	1	1.19595	0.776828	2.26002
UCN3	TTGGGACACGTATCTGTACC	317	340	204	27		2.41716	2.63299	2.87324	1.32175	1	1.08929	1.18869	0.546819
TMEM65	TTGGGAATTTCAACTATGGC	36	90	90	10		0.274504	0.696968	1.26761	0.489536	1	2.53901	4.61781	1.78335
IL2RB	TTGGGAAGGACACCATTCCG	38	69	114	11		0.289754	0.534342	1.60563	0.538489	1	1.84413	5.54137	1.85844
ETFDH	TTGGGAACATTCATAAAACC	60	99	18	9		0.457506	0.766665	0.253521	0.440582	1	1.67575	0.554137	0.963009
CA3	TTGGGAAAAGTTCATGCCAG	109	151	352	19		0.831136	1.16936	4.95775	0.930118	1	1.40694	5.96503	1.11909
UCN3	TTGGCTTTGTAGAACTTGTG	209	253	185	20		1.59365	1.95926	2.60563	0.979072	1	1.22942	1.63501	0.61436
SLC35B1	TTGGCTTGCAGGATTTACCA	162	150	51	16		1.23527	1.16161	0.71831	0.783257	1	0.940375	0.581502	0.63408
CHRM5	TTGGCTTGCACTGGACTACG	157	181	62	19		1.19714	1.40168	0.873239	0.930118	1	1.17086	0.729438	0.77695
CEBPA	TTGGCTTCATCCTCCTCGCG	291	373	129	55		2.2189	2.88855	1.8169	2.69245	1	1.30179	0.818828	1.21341
CIRH1A	TTGGCTGTTTCACGAACAGA	100	90	18	24		0.76251	0.696968	0.253521	1.17489	1	0.914045	0.332482	1.54081
PIK3C2B	TTGGCTGTGAGGGAAAACCG	288	355	150	77		2.19603	2.74915	2.11268	3.76943	1	1.25187	0.962044	1.71647
GRK5	TTGGCTGTGAAGATCCCCGA	249	233	117	77		1.89865	1.80437	1.64789	3.76943	1	0.950346	0.867926	1.98532
RND2	TTGGCTGTAAACTGGACATG	331	307	291	139		2.52391	2.37744	4.09859	6.80455	1	0.941966	1.62391	2.69604
AKR1D1	TTGGCTGGGTGAAATACGGA	248	461	118	23		1.89102	3.57003	1.66197	1.12593	1	1.88788	0.878874	0.595409
ITGB1	TTGGCTGGAGGAATGTTACA	381	474	528	60		2.90516	3.6707	7.43662	2.93721	1	1.26351	2.55979	1.01103
CSTL1	TTGGCTGGACCAAATGCAAG	361	491	160	57		2.75266	3.80235	2.25352	2.79035	1	1.38134	0.81867	1.01369
PLS3	TTGGCTGCTTTACTCCGAGA	64	66	24	22		0.488006	0.51111	0.338028	1.07698	1	1.04734	0.692672	2.2069
USP17L11	TTGGCTGCTGGCTTCCATAG	144	90	47	27		1.09801	0.696968	0.661972	1.32175	1	0.634753	0.602881	1.20376
ACTL6B	TTGGCTGCGATCATGTAAGG	196	248	2302	39		1.49452	1.92053	32.4225	1.90919	1	1.28505	21.6943	1.27746
POLR1E	TTGGCTGCATCATCATAGCA	170	121	50	24		1.29627	0.937035	0.704225	1.17489	1	0.722872	0.543272	0.906361
OR8G5	TTGGCTGCAATGGCATATGA	93	65	56	10		0.709134	0.503366	0.788732	0.489536	1	0.709832	1.11225	0.690329
SCGB1D4	TTGGCTGCAAGAGCTTCTGG	214	148	89	18		1.63177	1.14613	1.25352	0.881164	1	0.702381	0.768197	0.540005
INTS3	TTGGCTCCTGACAACGTGCA	141	134	132	0		1.07514	1.03771	1.85915	0	1	0.965185	1.72922	0
PLA2G4B	TTGGCTCCGAGTTCTTTATG	176	196	53	42		1.34202	1.51784	0.746479	2.05605	1	1.13102	0.556236	1.53206
OR51V1	TTGGCTCAGTCCATATCACA	163	112	31	24		1.24289	0.867338	0.43662	1.17489	1	0.697839	0.351294	0.945285
PIGG	TTGGCTCAGAGCTAGACACA	325	339	206	61		2.47816	2.62525	2.90141	2.98617	1	1.05935	1.17079	1.205
GBA	TTGGCTCAAGACCAATGGAG	239	319	102	110		1.8224	2.47037	1.43662	5.38489	1	1.35556	0.788313	2.95484
GORASP1	TTGGCTATGGGTATCTACAC	63	81	29	5		0.480381	0.627272	0.408451	0.244768	1	1.30578	0.850264	0.509528
INSC	TTGGCTATGATGCGGCACAA	169	243	76	26		1.28864	1.88181	1.07042	1.27279	1	1.46031	0.83066	0.987701
CERS3	TTGGCTATATGACTTATGGG	109	155	62	0		0.831136	1.20033	0.873239	0	1	1.44421	1.05066	0
TMEM126A	TTGGCTATACCTGTAAATGG	215	263	1530	71		1.6394	2.0367	21.5493	3.4757	1	1.24235	13.1447	2.12011
PTRH1	TTGGCGTTCATAAGCCGCCG	123	158	34	36		0.937887	1.22357	0.478873	1.76233	1	1.3046	0.510587	1.87904
LHX3	TTGGCGGTGATGGTCGTGCG	227	309	148	27		1.7309	2.39292	2.08451	1.32175	1	1.38248	1.20429	0.763619
SRXN1	TTGGCGGGGTCCAACACGGA	179	196	51	4		1.36489	1.51784	0.71831	0.195814	1	1.11206	0.526276	0.143465
HRASLS	TTGGCGCTTGTAAAGGACGC	105	104	14	0		0.800635	0.805386	0.197183	0	1	1.00593	0.246283	0
ITGA7	TTGGCGCTCAAAGAAGTAGG	227	190	192	41		1.7309	1.47138	2.70423	2.0071	1	0.850066	1.56233	1.15957
PPP2R1B	TTGGCGCGTTCGCTATATGG	49	92	15	15		0.37363	0.712457	0.211268	0.734304	1	1.90685	0.565446	1.96532
CCDC102A	TTGGCGCGAGAAATGGAGCA	101	124	30	21		0.770135	0.960267	0.422535	1.02803	1	1.24688	0.548651	1.33486
NRGN	TTGGCGCCGGGATCGTCCAG	452	594	314	47		3.44654	4.59999	4.42254	2.30082	1	1.33467	1.28318	0.667572
NT5DC2	TTGGCGCCAGCTCTTCGATG	180	210	184	2		1.37252	1.62626	2.59155	0.0979072	1	1.18487	1.88817	0.071334
C8orf76	TTGGCGCAGTAGGACGCGGG	76	86	10	0		0.579508	0.665992	0.140845	0	1	1.14924	0.243043	0
USP17L20	TTGGCGCAGAAGACACAGAC	92	55	17	36		0.701509	0.425925	0.239437	1.76233	1	0.607155	0.341316	2.5122
PLCB1	TTGGCGATACATCTCAACAG	30	97	17	18		0.228753	0.751177	0.239437	0.881164	1	3.28379	1.0467	3.85203
PKHD1L1	TTGGCGATAAGCCCTTCTCA	332	402	115	50		2.53153	3.11313	1.61972	2.44768	1	1.22974	0.639817	0.966876
MGEA5	TTGGCGAGAGATGTATTCAG	89	194	572	53		0.678634	1.50235	8.05634	2.59454	1	2.21379	11.8714	3.82318
SSB	TTGGCGACTTCAATTTGCCA	309	456	314	68		2.35616	3.53131	4.42254	3.32884	1	1.49876	1.87701	1.41283
COCH	TTGGCCTTCTGATGACATCG	242	310	82	95		1.84527	2.40067	1.15493	4.65059	1	1.30098	0.625885	2.52027
FUCA2	TTGGCCTGGTCAAACCACGC	213	322	246	48		1.62415	2.4936	3.46479	2.34977	1	1.53533	2.1333	1.44677
ADCY6	TTGGCCTGGCAACTTAACCG	99	141	96	0		0.754885	1.09192	1.35211	0	1	1.44647	1.79115	0
Non-Targeting Control-979	TTGGCCTGGAATTTAGGATC	359	527	156	52		2.73741	4.08114	2.19718	2.54559	1	1.49087	0.80265	0.929925
PRSS57	TTGGCCTCCATCAGTCCAGG	388	427	191	69		2.95854	3.30673	2.69014	3.3778	1	1.11769	0.90928	1.14171
QTRT1	TTGGCCTCATAATCTGCTAA	137	226	111	33		1.04464	1.75016	1.56338	1.61547	1	1.67538	1.49658	1.54644
NKAP	TTGGCCTAGCCTCCTCGACA	118	48	16	0		0.899762	0.371716	0.225352	0	1	0.413128	0.250458	0
LRP1B	TTGGCCTAATGGACTAACTG	260	278	105	68		1.98253	2.15286	1.47887	3.32884	1	1.08592	0.745954	1.67909
FTL	TTGGCCGAGGAGAAGCGCGA	121	132	22	10		0.922637	1.02222	0.309859	0.489536	1	1.10793	0.335841	0.530583
SPINK1	TTGGCCCTGTTGAGTCTATC	181	254	79	34		1.38014	1.967	1.11268	1.66442	1	1.42521	0.806203	1.20598
PHF8	TTGGCCCTATTGATGTCTAA	62	142	33	11		0.472756	1.09966	0.464789	0.538489	1	2.32606	0.983147	1.13904
MEGF8	TTGGCCCGGTACCCACACGG	219	188	86	25		1.6699	1.45589	1.21127	1.22384	1	0.871844	0.725355	0.732883
HOXD3	TTGGCCATCTCCACGCGGCG	158	290	103	7		1.20477	2.24579	1.4507	0.342675	1	1.86409	1.20414	0.284433
MC2R	TTGGCCATATCTGATATGCT	198	187	91	8		1.50977	1.44815	1.28169	0.391629	1	0.959183	0.848931	0.259396
CCDC71	TTGGCCAGTCTGCCAGATAG	557	598	240	20		4.24718	4.63097	3.38028	0.979072	1	1.09036	0.795888	0.230523
MPP2	TTGGCCAGGGATCTTACTAT	202	155	48	59		1.54027	1.20033	0.676056	2.88826	1	0.779301	0.438921	1.87517
IGFL1	TTGGCCAGGACCCAGACGTG	400	388	406	38		3.05004	3.00471	5.71831	1.86024	1	0.985137	1.87483	0.609906
PODN	TTGGCCAGAAGCCAAACTTG	135	199	715	14		1.02939	1.54107	10.0704	0.68535	1	1.49708	9.78292	0.665784
RBMS2	TTGGCCAAGGAATGCAGACA	158	172	21	8		1.20477	1.33198	0.295775	0.391629	1	1.1056	0.245504	0.325066
EXOSC1	TTGGCCAAGACAATGTCACC	96	118	23	0		0.73201	0.913803	0.323944	0	1	1.24835	0.44254	0
RAB38	TTGGCCAACAAATGTGACCA	329	362	226	0		2.50866	2.80336	3.1831	0	1	1.11747	1.26885	0
DNAH12	TTGGCATTCTAGCTATGTGC	174	148	52	65		1.32677	1.14613	0.732394	3.18198	1	0.863848	0.552014	2.3983
JMJD1C	TTGGCATTACATCACGACGC	89	81	26	0		0.678634	0.627272	0.366197	0	1	0.924315	0.539609	0
ACOT6	TTGGCATGGATGATCAAAGC	159	190	232	24		1.21239	1.47138	3.26761	1.17489	1	1.21362	2.69518	0.969065
ANXA6	TTGGCATCGTAATGGGCCGG	340	424	202	111		2.59253	3.2835	2.84507	5.43385	1	1.26652	1.09741	2.09596
CAND2	TTGGCATAGTCCACACACGG	114	111	45	0		0.869261	0.859594	0.633803	0	1	0.988879	0.729128	0
AS3MT	TTGGCAGTGACCAAACGTGG	39	54	15	0		0.297379	0.418181	0.211268	0	1	1.40622	0.710432	0
RPSA	TTGGCAGGGAGCTCACTCAG	248	93	33	1		1.89102	0.720201	0.464789	0.0489536	1	0.380852	0.245787	0.0258873
LGALS9	TTGGCAGGCCACACGCCGGG	333	316	109	31		2.53916	2.44713	1.53521	1.51756	1	0.963758	0.604614	0.597663
SAAL1	TTGGCAGCTTCAAGTATACA	81	114	28	25		0.617633	0.882827	0.394366	1.22384	1	1.42937	0.638512	1.9815
EPB41L5	TTGGCAGCTTATAATCTGCA	115	194	92	10		0.876886	1.50235	1.29577	0.489536	1	1.71328	1.4777	0.558266
JMY	TTGGCAGCGGAAAGCTCACA	489	505	650	63		3.72867	3.91077	9.15493	3.08408	1	1.04884	2.45528	0.827124
OR4K14	TTGGCAGACTTGCATCAGGC	282	386	114	40		2.15028	2.98922	1.60563	1.95814	1	1.39016	0.74671	0.910647
PXN	TTGGCACTGGAGCCGTACAC	442	532	614	71		3.37029	4.11986	8.64789	3.4757	1	1.2224	2.56591	1.03128
DAPK1	TTGGCACGGCTATTACTCTG	105	102	36	32		0.800635	0.789897	0.507042	1.56651	1	0.986588	0.6333	1.95659
SLC20A1	TTGGCACGGAATGAATCCAG	172	115	33	24		1.31152	0.890571	0.464789	1.17489	1	0.679039	0.35439	0.895822
RBM39	TTGGCACGCCTAAAACTCGT	97	213	97	51		0.739635	1.64949	1.3662	2.49663	1	2.23014	1.84712	3.37549
YTHDF1	TTGGCACCTGGGATAACAAG	54	99	16	20		0.411755	0.766665	0.225352	0.979072	1	1.86194	0.547296	2.3778
SLC23A1	TTGGCACCCACGGATACGGG	131	127	55	51		0.998888	0.9835	0.774648	2.49663	1	0.984595	0.77551	2.49941
KLHL4	TTGGCACCATGAATGGCCGT	265	202	100	0		2.02065	1.56431	1.40845	0	1	0.77416	0.697028	0
OR4Q3	TTGGCACAGTAACACAGCTC	199	258	34	36		1.51739	1.99798	0.478873	1.76233	1	1.31671	0.315589	1.16142
ASB4	TTGGCACAGAGAATGGAACT	229	237	38	10		1.74615	1.83535	0.535211	0.489536	1	1.05109	0.30651	0.280352
PTPRD	TTGGCAATGGTATCTGAACG	133	77	118	37		1.01414	0.596295	1.66197	1.81128	1	0.587982	1.6388	1.78603
LEPROT	TTGGCAATGAAATGGGGGAT	101	192	59	16		0.770135	1.48687	0.830986	0.783257	1	1.93066	1.07901	1.01704
CLEC9A	TTGGCAATATTTCATCTGAA	31	80	36	33		0.236378	0.619527	0.507042	1.61547	1	2.62092	2.14505	6.83426
QSOX1	TTGGCAAGAACGGCACCCTG	288	396	76	38		2.19603	3.06666	1.07042	1.86024	1	1.39646	0.487436	0.847091
UPP1	TTGGATTTAAAAGTCTGACG	270	342	487	17		2.05878	2.64848	6.85915	0.832211	1	1.28643	3.33167	0.404226
GTF3C2	TTGGATTGATCTAAGAGACC	70	38	19	0		0.533757	0.294276	0.267606	0	1	0.551329	0.501362	0
SGMS2	TTGGATTATGGATCACCCAG	89	46	21	0		0.678634	0.356228	0.295775	0	1	0.52492	0.435838	0
LEMD1	TTGGATTATAAGCCTTCCAA	38	30	14	0		0.289754	0.232323	0.197183	0	1	0.801794	0.68052	0
DYRK4	TTGGATGTACGTGTATACTG	182	325	162	83		1.38777	2.51683	2.28169	4.06315	1	1.81358	1.64414	2.92783
RPS4Y1	TTGGATGCTTGACAAACTAA	221	258	150	7		1.68515	1.99798	2.11268	0.342675	1	1.18564	1.2537	0.20335
MAPK12	TTGGATGCGCTACACGCAGA	175	197	85	0		1.33439	1.52559	1.19718	0	1	1.14328	0.897175	0
GTF2H5	TTGGATGAGTCCAATGCCCT	63	128	37	68		0.480381	0.991244	0.521127	3.32884	1	2.06345	1.08482	6.92959
C3orf79	TTGGATGAAAGCTCAGGAGT	222	271	86	36		1.69277	2.09865	1.21127	1.76233	1	1.23977	0.715553	1.04109
TBCCD1	TTGGATCTAAAAGCAGCTCG	207	243	435	72		1.5784	1.88181	6.12676	3.52466	1	1.19223	3.88164	2.23306
FMO5	TTGGATCCTGAATCGTGTAG	77	176	41	0		0.587133	1.36296	0.577465	0	1	2.32138	0.983534	0
VPREB1	TTGGATCCAGAGAAGCGAGG	206	313	91	95		1.57077	2.4239	1.28169	4.65059	1	1.54313	0.815963	2.96071
ACPT	TTGGATATTGGAGCCCACGT	211	154	127	12		1.6089	1.19259	1.78873	0.587443	1	0.741248	1.11178	0.365122
Non-Targeting Control-978	TTGGATATTAATTAGACATG	309	280	85	35		2.35616	2.16835	1.19718	1.71338	1	0.92029	0.508109	0.727191
METTL12	TTGGATACGACGAAGTCCAG	134	74	27	7		1.02176	0.573063	0.380282	0.342675	1	0.560857	0.372182	0.335376
ZNF24	TTGGATACCAGGATTCACCT	117	139	321	9		0.892137	1.07643	4.52113	0.440582	1	1.20657	5.06775	0.493851
TRIM58	TTGGAGTTTGAGAAGCATCG	58	83	76	0		0.442256	0.64276	1.07042	0	1	1.45337	2.42037	0
KHDRBS3	TTGGAGTTGTAGTACCACGA	200	134	292	20		1.52502	1.03771	4.11268	0.979072	1	0.680456	2.6968	0.642006
PRR23D1	TTGGAGTTCCATGCTCAAGA	211	271	342	46		1.6089	2.09865	4.8169	2.25186	1	1.3044	2.99392	1.39963
TNF	TTGGAGTGATCGGCCCCCAG	127	130	22	15		0.968388	1.00673	0.309859	0.734304	1	1.0396	0.319974	0.758275
MAP2K6	TTGGAGTCTAAATCTCGAGG	89	111	51	12		0.678634	0.859594	0.71831	0.587443	1	1.26665	1.05846	0.865626
RGS22	TTGGAGTCCAATGTCAAGAG	156	170	53	14		1.18952	1.3165	0.746479	0.68535	1	1.10675	0.627549	0.576159
LARP6	TTGGAGTCATCTCATCAGTG	214	375	247	35		1.63177	2.90403	3.47887	1.71338	1	1.77968	2.13196	1.05001
EPHA4	TTGGAGGTTACAACCAACAC	80	86	39	27		0.610008	0.665992	0.549296	1.32175	1	1.09178	0.900473	2.16677
EIF3L	TTGGAGGTATACACAAGCGG	153	232	105	0		1.16664	1.79663	1.47887	0	1	1.54	1.26763	0
BRS3	TTGGAGGGCTGTCGCTCAAG	120	176	151	28		0.915012	1.36296	2.12676	1.3707	1	1.48955	2.3243	1.49801
ANKS4B	TTGGAGGCTGCAAAATGTAG	188	240	98	34		1.43352	1.85858	1.38028	1.66442	1	1.29652	0.962863	1.16107
REP15	TTGGAGGATATTCAAATCCA	145	117	249	23		1.10564	0.906059	3.50704	1.12593	1	0.819489	3.17196	1.01835
MTR	TTGGAGGAGTCGATGCACAA	279	434	221	15		2.1274	3.36094	3.11268	0.734304	1	1.57983	1.46313	0.345164
FAM110A	TTGGAGCGTTGCAAACCCGG	117	109	96	35		0.892137	0.844106	1.35211	1.71338	1	0.946162	1.51559	1.92053
ADARB1	TTGGAGCCCACGTAAAAGGG	227	378	75	65		1.7309	2.92727	1.05634	3.18198	1	1.69118	0.610283	1.83834
CSTF3	TTGGAGCATTCTCATTCGAG	155	161	23	18		1.18189	1.2468	0.323944	0.881164	1	1.05492	0.274089	0.745555
ARAP2	TTGGAGCAATGAACTCATCG	214	187	58	192		1.63177	1.44815	0.816901	9.39909	1	0.887468	0.500623	5.76005
ETV1	TTGGAGATGCATGATGCAGT	80	108	459	0		0.610008	0.836362	6.46479	0	1	1.37107	10.5979	0
EPHB3	TTGGAGATCACACCTCGGGG	70	103	36	38		0.533757	0.797642	0.507042	1.86024	1	1.49439	0.94995	3.48517
DALRD3	TTGGAGAGACAGACCCGCGG	110	167	30	9		0.838761	1.29326	0.422535	0.440582	1	1.54187	0.503761	0.525277
SRPK2	TTGGAGACCTCTTCAATGGC	114	120	28	7		0.869261	0.929291	0.394366	0.342675	1	1.06906	0.45368	0.394214
GPI	TTGGAGACATACCAGACGCG	135	73	48	13		1.02939	0.565319	0.676056	0.636397	1	0.549179	0.656755	0.618228
C19orf68	TTGGAGAATCAGAAGCCGAG	227	239	180	37		1.7309	1.85084	2.53521	1.81128	1	1.06929	1.46468	1.04644
MKNK2	TTGGACTTTCTGCATAACAA	64	36	82	0		0.488006	0.278787	1.15493	0	1	0.571278	2.36663	0
SEMA3E	TTGGACTCTTTAACACTACC	40	40	11	10		0.305004	0.309764	0.15493	0.489536	1	1.01561	0.507959	1.60501
IFIH1	TTGGACTCGGGAATTCGTGG	244	228	103	60		1.86052	1.76565	1.4507	2.93721	1	0.949008	0.779729	1.5787
UBE2B	TTGGACTCCATCGATTCTGA	147	350	147	60		1.12089	2.71043	2.07042	2.93721	1	2.41811	1.84712	2.62043
DOLK	TTGGACTAGTCATGAAGGAG	197	194	43	57		1.50214	1.50235	0.605634	2.79035	1	1.00014	0.403179	1.85758
NAT1	TTGGACGCTCATACCAGATG	277	390	479	18		2.11215	3.0202	6.74648	0.881164	1	1.42991	3.19412	0.417188
ABHD5	TTGGACGAAGTAGTAGACCC	136	227	1107	95		1.03701	1.75791	15.5915	4.65059	1	1.69517	15.035	4.4846
BEST2	TTGGACCGCACCAAGCACGA	44	71	5	0		0.335504	0.549831	0.0704225	0	1	1.63882	0.209901	0
LRIG3	TTGGACCGAACTGTAACCAA	70	43	11	0		0.533757	0.332996	0.15493	0	1	0.623872	0.290262	0
FBXL22	TTGGACCGAAATCACCTCGG	220	334	340	71		1.67752	2.58653	4.78873	3.4757	1	1.54187	2.85465	2.07193
FAM188A	TTGGACCAGTATTCAATGTG	172	99	95	52		1.31152	0.766665	1.33803	2.54559	1	0.584564	1.02021	1.94095
ZNF746	TTGGACCAGGCCAAGCCACA	285	384	253	25		2.17315	2.97373	3.56338	1.22384	1	1.36839	1.63973	0.563163
CRYBB3	TTGGACCAGGCATCCCAGCG	179	382	120	18		1.36489	2.95824	1.69014	0.881164	1	2.16738	1.2383	0.645592
GP5	TTGGACCACAATGCGCTAAG	32	96	16	0		0.244003	0.743433	0.225352	0	1	3.04682	0.923562	0
METTL15	TTGGACATGAGAATGGATGG	59	94	189	16		0.449881	0.727945	2.66197	0.783257	1	1.61808	5.91706	1.74103
ABCA1	TTGGACAGCCCAAGACATCG	125	117	39	16		0.953137	0.906059	0.549296	0.783257	1	0.950607	0.576303	0.821767
FAM135A	TTGGACAGAGCTTCGACAAG	302	372	456	57		2.30278	2.8808	6.42254	2.79035	1	1.25101	2.78904	1.21173
NRK	TTGGACACTAGAACCCCCAC	180	238	120	6		1.37252	1.84309	1.69014	0.293721	1	1.34286	1.23142	0.214002
TMEM71	TTGGACACAGACCATTGCAA	243	266	115	51		1.8529	2.05993	1.61972	2.49663	1	1.11173	0.874154	1.34742
UBAP1	TTGGACAATAACTTGCCCAG	181	141	17	0		1.38014	1.09192	0.239437	0	1	0.791162	0.173487	0
C4orf17	TTGGAATGTTATTCAAGCCT	55	58	7	5		0.41938	0.449157	0.0985915	0.244768	1	1.071	0.235089	0.583642
URGCP-MRPS24	TTGGAATGGAGAGAAATGGA	160	247	61	82		1.22002	1.91279	0.859155	4.01419	1	1.56784	0.704216	3.29028
FBXO7	TTGGAATGACGACAGTATGG	176	225	170	13		1.34202	1.74242	2.39437	0.636397	1	1.29836	1.78415	0.474209
PAK7	TTGGAATGAATAATCCAGAG	158	184	64	54		1.20477	1.42491	0.901408	2.64349	1	1.18273	0.748202	2.1942
CDH2	TTGGAATCTTACATGAAACC	55	49	76	17		0.41938	0.379461	1.07042	0.832211	1	0.904812	2.55239	1.98438
IFIT3	TTGGAATCCACACCAAACAA	36	68	4	0		0.274504	0.526598	0.056338	0	1	1.91837	0.205236	0
NYAP2	TTGGAATATTCATCGCTGTG	215	187	256	4		1.6394	1.44815	3.60563	0.195814	1	0.883341	2.19937	0.119443
GFPT1	TTGGAATAGCTCATACCCGT	97	84	57	56		0.739635	0.650504	0.802817	2.7414	1	0.879493	1.08542	3.70643
SPC25	TTGGAATAAATTCAAAAGTA	61	99	17	4		0.465131	0.766665	0.239437	0.195814	1	1.64828	0.514772	0.420987
SLC5A1	TTGGAAGTGGCCACTTTGTG	237	341	68	4		1.80715	2.64074	0.957746	0.195814	1	1.46127	0.529977	0.108355
CRISP1	TTGGAAGTCTCCTCTCAAGG	163	267	66	15		1.24289	2.06767	0.929577	0.734304	1	1.6636	0.747915	0.590803
FXYD4	TTGGAAGCCAATGACCCATT	300	308	149	47		2.28753	2.38518	2.09859	2.30082	1	1.04269	0.917405	1.00581
SRRM5	TTGGAAGAGAAACCATAGCA	178	230	85	7		1.35727	1.78114	1.19718	0.342675	1	1.3123	0.882054	0.252474
CFHR3	TTGGAAGACCGTAGCCAGGA	372	372	299	61		2.83654	2.8808	4.21127	2.98617	1	1.01561	1.48465	1.05275
UBALD2	TTGGAAGAACGTGCTCAGCG	105	209	28	15		0.800635	1.61852	0.394366	0.734304	1	2.02154	0.492567	0.917151
MAGEA2B	TTGGAACTCGGACTCCAGGT	156	217	59	6		1.18952	1.68047	0.830986	0.293721	1	1.41273	0.698592	0.246925
PRR32	TTGGAACTCAGACATTGCAG	107	95	145	9		0.815886	0.735689	2.04225	0.440582	1	0.901706	2.50311	0.540005
SDE2	TTGGAACCCAGACTTTGCGG	125	26	15	0		0.953137	0.201346	0.211268	0	1	0.211246	0.221655	0
TMPRSS15	TTGGAACAGCTGTGTACACA	189	185	82	18		1.44114	1.43266	1.15493	0.881164	1	0.994111	0.801398	0.611434
THAP9	TTGGAACACAGTATAGCACC	115	135	202	6		0.876886	1.04545	2.84507	0.293721	1	1.19223	3.24451	0.33496
FCN2	TTGGAAATTGCAGGAGAACG	53	61	160	10		0.40413	0.47239	2.25352	0.489536	1	1.1689	5.57622	1.21133
ZNF736	TTGGAAAGTGAAGAGACAGG	63	92	66	0		0.480381	0.712457	0.929577	0	1	1.48311	1.93508	0
GPN2	TTGGAAAGGAGGTTGATGTG	54	5	12	0		0.411755	0.0387205	0.169014	0	1	0.0940375	0.410472	0
FANCD2OS	TTGGAAACTCTCATCCAGTG	176	294	38	12		1.34202	2.27676	0.535211	0.587443	1	1.69652	0.398811	0.437731
STAG2	TTGGAAAACGAGCCAATGAG	165	238	78	12		1.25814	1.84309	1.09859	0.587443	1	1.46493	0.873186	0.466913
DIMT1	TTGCTTGTGAACTTGACCCA	139	109	23	21		1.05989	0.844106	0.323944	1.02803	1	0.79641	0.305639	0.969937
SH3BP5	TTGCTTCAACCAGAACAGAG	97	110	50	0		0.739635	0.85185	0.704225	0	1	1.15172	0.952126	0
PEX11G	TTGCTTAGTGTAGACAAACA	61	94	26	0		0.465131	0.727945	0.366197	0	1	1.56503	0.787299	0
MYO5B	TTGCTTAGGTATACATCCTG	149	235	45	10		1.13614	1.81986	0.633803	0.489536	1	1.60179	0.557856	0.430876
CCSAP	TTGCTGTCGAGGCTCAGTAC	389	460	194	44		2.96616	3.56228	2.73239	2.15396	1	1.20097	0.921188	0.726176
WDFY3	TTGCTGTAGCTATGTCCACG	166	204	49	31		1.26577	1.57979	0.690141	1.51756	1	1.24809	0.545236	1.19893
CLEC9A	TTGCTGCTGCATCGCAATGG	252	465	152	27		1.92152	3.601	2.14085	1.32175	1	1.87403	1.11414	0.687863
STEAP1B	TTGCTGCTATCACACCTGGT	251	524	135	39		1.9139	4.0579	1.90141	1.90919	1	2.12023	0.993473	0.997539
NELFCD	TTGCTGCGTACGCCAAGATG	180	173	13	36		1.37252	1.33973	0.183099	1.76233	1	0.97611	0.133403	1.28401
ZFYVE28	TTGCTGCGGAAAATAAGGTG	92	96	50	0		0.701509	0.743433	0.704225	0	1	1.05976	1.00387	0
RABIF	TTGCTGCCGTCAGACAGAGC	387	325	724	90		2.95091	2.51683	10.1972	4.40582	1	0.852899	3.4556	1.49304
TPBG	TTGCTGCCCGAGAAAGCGAA	11	117	25	24		0.0838761	0.906059	0.352113	1.17489	1	10.8023	4.19801	14.0074
CDY1B	TTGCTGCCAGCAAGAACGTT	221	410	531	47		1.68515	3.17508	7.47887	2.30082	1	1.88416	4.43811	1.36535
LETM2	TTGCTGCCAGAATGGTTTGG	444	317	386	55		3.38554	2.45488	5.43662	2.69245	1	0.725106	1.60583	0.795277
STEAP2	TTGCTGCATATATAAACCTG	65	75	2	0		0.495631	0.580807	0.028169	0	1	1.17185	0.0568346	0
ETS2	TTGCTGCACGGGGTTAACAA	221	440	51	29		1.68515	3.4074	0.71831	1.41965	1	2.02202	0.426259	0.842451
KDELR3	TTGCTGATCATGAAGAGCTG	213	139	55	23		1.62415	1.07643	0.774648	1.12593	1	0.662766	0.476957	0.693246
KDELR2	TTGCTGATCATAAATAGCTG	154	266	23	26		1.17427	2.05993	0.323944	1.27279	1	1.75423	0.275869	1.08391
FCHO2	TTGCTGAGTCAAAAGGCACT	179	279	160	35		1.36489	2.1606	2.25352	1.71338	1	1.58298	1.65106	1.25532
SERINC4	TTGCTGAGGCCCCCACATGG	314	264	130	82		2.39428	2.04444	1.83099	4.01419	1	0.853885	0.764733	1.67658
OR4C3	TTGCTGACTCATTGTATGAG	324	532	207	133		2.47053	4.11986	2.91549	6.51083	1	1.6676	1.18011	2.63539
FIBP	TTGCTGAATATTGTCCACCA	484	456	139	99		3.69055	3.53131	1.95775	4.8464	1	0.956851	0.530476	1.31319
TMEM38A	TTGCTGAAGTAATCGATCAG	264	262	236	129		2.01303	2.02895	3.32394	6.31501	1	1.00791	1.65122	3.13707
CYP2J2	TTGCTGAAGAGAGTTTGGTG	268	249	161	105		2.04353	1.92828	2.26761	5.14013	1	0.943604	1.10965	2.51532
SLC26A3	TTGCTGAAATAGGCAGATTG	491	615	120	59		3.74392	4.76262	1.69014	2.88826	1	1.27209	0.451436	0.771453
NHS	TTGCTCTGTCACGAAAACAC	77	26	6	0		0.587133	0.201346	0.084507	0	1	0.342932	0.143932	0
UQCRH	TTGCTCTCTCACTGTTGTTA	387	669	314	63		2.95091	5.1808	4.42254	3.08408	1	1.75566	1.4987	1.04513
CSNK1A1	TTGCTCTCGTACAGCAACTG	106	60	20	24		0.80826	0.464646	0.28169	1.17489	1	0.574871	0.348514	1.4536
HTR2B	TTGCTCGTCACCGGAAAAGG	191	218	125	39		1.45639	1.68821	1.76056	1.90919	1	1.15917	1.20885	1.3109
GOLGA6B	TTGCTCCTGCTGGAATACCA	58	63	18	20		0.442256	0.487878	0.253521	0.979072	1	1.10316	0.573246	2.21381
ABL1	TTGCTCCCTCGAAAAGAGCG	278	423	221	167		2.11978	3.27575	3.11268	8.17525	1	1.54533	1.4684	3.85665
ALDH1L1	TTGCTCCCCACAGATCAACT	44	166	163	1091		0.335504	1.28552	2.29577	53.4084	1	3.8316	6.84276	159.188
DDX56	TTGCTCCATAGGAAGGCGGT	170	237	83	50		1.29627	1.83535	1.16901	2.44768	1	1.41587	0.901831	1.88825
ONECUT2	TTGCTCATGCCCATGCCAGG	105	177	60	55		0.800635	1.3707	0.84507	2.69245	1	1.71202	1.0555	3.36289
GABRP	TTGCTCAGTACACCATAGAG	69	159	22	0		0.526132	1.23131	0.309859	0	1	2.34031	0.588938	0
PDZD3	TTGCTCAGTAAACAGAAGCG	261	402	219	32		1.99015	3.11313	3.08451	1.56651	1	1.56427	1.54989	0.787134
GNAI1	TTGCTATCATTAGGGCTATG	150	164	57	30		1.14376	1.27003	0.802817	1.46861	1	1.1104	0.701907	1.28401
FBXW4	TTGCTATCAGCCCATTACTC	79	156	20	47		0.602383	1.20808	0.28169	2.30082	1	2.0055	0.467626	3.81953
CSN3	TTGCTATAGCTGGTCTACGT	130	136	92	72		0.991263	1.0532	1.29577	3.52466	1	1.06248	1.3072	3.55572
LRRC69	TTGCTAGCCAGAAACAACAT	116	111	175	24		0.884511	0.859594	2.46479	1.17489	1	0.971829	2.78661	1.32829
THYN1	TTGCTAGATGGGTCATAATG	245	218	118	32		1.86815	1.68821	1.66197	1.56651	1	0.903682	0.889635	0.838538
THBD	TTGCTACTGAACGGCGACGG	95	178	67	14		0.724384	1.37845	0.943662	0.68535	1	1.90292	1.30271	0.946114
TANGO2	TTGCTACTATGGGAACCGAG	118	117	34	30		0.899762	0.906059	0.478873	1.46861	1	1.007	0.532222	1.63222
FOXP2	TTGCTACAGCTCGTCACATG	126	321	16	39		0.960762	2.48585	0.225352	1.90919	1	2.58738	0.234555	1.98716
CNNM4	TTGCTAATGGGAAAACTGAG	220	186	55	60		1.67752	1.4404	0.774648	2.93721	1	0.858648	0.461781	1.75092
C8B	TTGCTAAGAGCAGACAGATG	188	183	43	10		1.43352	1.41717	0.605634	0.489536	1	0.988595	0.422481	0.341492
DEFB125	TTGCTAACTCGGGTGACCAA	38	88	28	0		0.289754	0.68148	0.394366	0	1	2.35193	1.36104	0
RIIAD1	TTGCTAACGAAAAGTACCTA	247	229	248	95		1.8834	1.7734	3.49296	4.65059	1	0.941594	1.8546	2.46925
ATP5J2	TTGCGTTTGCAGGTTACTAC	53	98	40	330		0.40413	0.758921	0.56338	16.1547	1	1.87791	1.39406	39.9739
FAM193A	TTGCGTGTGTCCACAAACCC	388	556	291	67		2.95854	4.30572	4.09859	3.27989	1	1.45535	1.38534	1.10862
RPL36A	TTGCGTGAGCGCTATCGGCG	73	119	7	0		0.556632	0.921547	0.0985915	0	1	1.65558	0.177122	0
PCDHGA5	TTGCGTCGAGGACCGTAACA	68	120	30	11		0.518507	0.929291	0.422535	0.538489	1	1.79225	0.814908	1.03854
NT5M	TTGCGTCCAGTATGCCTGGG	398	524	254	71		3.03479	4.0579	3.57746	3.4757	1	1.33713	1.17882	1.14529
Non-Targeting Control-977	TTGCGTCAGCGCTGCACATC	674	752	286	116		5.13932	5.82356	4.02817	5.67862	1	1.13314	0.783795	1.10494
USP12	TTGCGTATAAGAGTCAACCT	92	107	24	24		0.701509	0.828618	0.338028	1.17489	1	1.18119	0.481859	1.6748
FAM69B	TTGCGGTACTGGTCACACTG	313	487	105	98		2.38666	3.77137	1.47887	4.79745	1	1.58019	0.619642	2.01011
TMEM248	TTGCGGGAATACCCTCCGAA	69	91	54	18		0.526132	0.704712	0.760563	0.881164	1	1.33942	1.44558	1.6748
BNIPL	TTGCGGCTGAGTCTGACTAA	114	125	41	22		0.869261	0.968012	0.577465	1.07698	1	1.1136	0.664317	1.23896
UPK1B	TTGCGGCATTGCCCTGACTG	218	214	66	10		1.66227	1.65724	0.929577	0.489536	1	0.996971	0.559221	0.294498
NRAS	TTGCGGATATTAACCTCTAC	221	179	99	52		1.68515	1.38619	1.39437	2.54559	1	0.822595	0.827445	1.5106
CDKL5	TTGCGGAGCCCAGTACCAGT	350	501	121	40		2.66878	3.87979	1.70423	1.95814	1	1.45377	0.638577	0.733721
GDPD2	TTGCGGAAGACAGCTGAATG	122	198	65	57		0.930262	1.53333	0.915493	2.79035	1	1.64828	0.984124	2.99954
NUTM2A	TTGCGGAAACTGCCAGACAG	133	124	190	10		1.01414	0.960267	2.67606	0.489536	1	0.94688	2.63875	0.482711
GPX5	TTGCGCTGTCAGACCACAGT	252	272	153	97		1.92152	2.10639	2.15493	4.7485	1	1.09621	1.12147	2.47121
LBX2	TTGCGCCGTTTGCGGCCGAA	119	117	173	48		0.907387	0.906059	2.43662	2.34977	1	0.998537	2.68532	2.5896
JMJD6	TTGCGCATTCAACAAAACCA	39	32	7	20		0.297379	0.247811	0.0985915	0.979072	1	0.833317	0.331535	3.29234
IQSEC3	TTGCGCAGGGAGATCCGCCG	292	384	236	93		2.22653	2.97373	3.32394	4.55268	1	1.33559	1.49288	2.04474
FANCD2OS	TTGCGCACGATGAACAACAA	152	207	58	24		1.15902	1.60303	0.816901	1.17489	1	1.38309	0.704824	1.01369
GALNT14	TTGCGCAATAATGAACGGCA	43	38	10	0		0.327879	0.294276	0.140845	0	1	0.897512	0.429564	0
MR1	TTGCGATTTACTCTGACCAG	147	192	341	44		1.12089	1.48687	4.80282	2.15396	1	1.32651	4.28483	1.92165
ARMC6	TTGCGATTCAAACTGCTCCA	101	101	29	31		0.770135	0.782153	0.408451	1.51756	1	1.01561	0.530362	1.97051
ABCD4	TTGCGATGACAACGTAACTC	118	228	29	20		0.899762	1.76565	0.408451	0.979072	1	1.96236	0.453954	1.08815
ZNF839	TTGCGATCAGAGAGATACCA	100	280	47	21		0.76251	2.16835	0.661972	1.02803	1	2.8437	0.868149	1.34821
GPC4	TTGCGAGGGACATCTCCGAA	370	517	143	781		2.82129	4.0037	2.01408	38.2327	1	1.4191	0.713889	13.5515
SCAPER	TTGCGAATCAGATCAGAGTG	149	155	52	21		1.13614	1.20033	0.732394	1.02803	1	1.0565	0.644634	0.90484
TBX15	TTGCGAATCACATGAACTCG	122	174	129	6		0.930262	1.34747	1.8169	0.293721	1	1.44849	1.95311	0.315741
GRIFIN	TTGCCTTCCACATCAAGCCC	257	270	61	20		1.95965	2.09091	0.859155	0.979072	1	1.06698	0.438423	0.499615
LRP6	TTGCCTTAGATCCTTCAAGT	149	186	52	20		1.13614	1.4404	0.732394	0.979072	1	1.2678	0.644634	0.861753
MARS2	TTGCCTTAACCGCTATACCG	193	102	15	12		1.47164	0.789897	0.211268	0.587443	1	0.536745	0.143559	0.399175
TEX12	TTGCCTTAAAAGCTTTGCAT	62	86	37	25		0.472756	0.665992	0.521127	1.22384	1	1.40874	1.10232	2.58873
OR4F4	TTGCCTGTACAGATACCTAC	51	51	19	0		0.38888	0.394949	0.267606	0	1	1.01561	0.688144	0
LHX3	TTGCCTGCGTCGTGTGCAAG	266	309	92	184		2.02828	2.39292	1.29577	9.00746	1	1.17978	0.638855	4.44094
PIK3CG	TTGCCTCTACAAAAACTGTG	43	118	13	0		0.327879	0.913803	0.183099	0	1	2.78701	0.558433	0
B3GALNT2	TTGCCTCATGAATTCTTGGA	54	80	20	0		0.411755	0.619527	0.28169	0	1	1.5046	0.68412	0
POLR3F	TTGCCTCATCACATGAAGTG	195	168	70	42		1.48689	1.30101	0.985915	2.05605	1	0.874983	0.66307	1.38278
PRAMEF19	TTGCCTCAAGGAAAAATCCG	163	168	30	14		1.24289	1.30101	0.422535	0.68535	1	1.04676	0.339962	0.551416
TDRKH	TTGCCTATATCCTATACCGC	43	43	35	11		0.327879	0.332996	0.492958	0.538489	1	1.01561	1.50347	1.64234
LPPR5	TTGCCTACAACTAGCCACAA	247	368	91	43		1.8834	2.84983	1.28169	2.105	1	1.51313	0.68052	1.11766
CADM4	TTGCCTAACAGACTCCCCCA	225	255	122	11		1.71565	1.97474	1.71831	0.538489	1	1.15102	1.00155	0.31387
EXOC3L4	TTGCCGTTCAGTAATGAGGT	277	421	180	82		2.11215	3.26026	2.53521	4.01419	1	1.54357	1.2003	1.90052
LSM8	TTGCCGTTATTACATCAGAT	158	120	65	9		1.20477	0.929291	0.915493	0.440582	1	0.771346	0.759893	0.3657
REEP3	TTGCCGTCCAAAGTTTACCA	195	333	41	27		1.48689	2.57878	0.577465	1.32175	1	1.73434	0.38837	0.888931
TFB2M	TTGCCGGCGAGGAACCACTG	124	173	60	38		0.945512	1.33973	0.84507	1.86024	1	1.41693	0.89377	1.96744
POTEH	TTGCCGCTCCCCCTGCACCA	138	127	49	16		1.05226	0.9835	0.690141	0.783257	1	0.934651	0.655863	0.744355
PDK1	TTGCCGCAGAAACATAAATG	334	472	253	58		2.54678	3.65521	3.56338	2.83931	1	1.43523	1.39917	1.11486
THSD7B	TTGCCGATATACAGGACACA	181	158	67	11		1.38014	1.22357	0.943662	0.538489	1	0.886551	0.683742	0.390169
TLL1	TTGCCGATAGAGATTGCCTG	331	477	343	83		2.52391	3.69393	4.83099	4.06315	1	1.46358	1.91409	1.60986
C16orf97	TTGCCCTGGAGGTCCAATAC	260	417	103	60		1.98253	3.22929	1.4507	2.93721	1	1.62888	0.731745	1.48155
SF3B2	TTGCCCTGCAGGTAATCGCG	99	29	23	50		0.754885	0.224579	0.323944	2.44768	1	0.297501	0.42913	3.24245
SPATA16	TTGCCCTGAATCATGCACAC	181	233	105	10		1.38014	1.80437	1.47887	0.489536	1	1.30738	1.07154	0.354699
SUN5	TTGCCCTGAAGTCTATAGGT	184	230	260	0		1.40302	1.78114	3.66197	0	1	1.26951	2.61007	0
DPYSL3	TTGCCCTCTCTACGTCACAA	98	131	29	20		0.74726	1.01448	0.408451	0.979072	1	1.3576	0.546598	1.31022
PRLH	TTGCCCTCCTCCGACCGAAG	96	89	16	0		0.73201	0.689224	0.225352	0	1	0.941551	0.307854	0
SMC1A	TTGCCCGTGTCATTGTAGGT	312	317	90	4		2.37903	2.45488	1.26761	0.195814	1	1.03188	0.532824	0.0823084
S100A13	TTGCCCCATCTGCTCAAGGT	120	130	24	20		0.915012	1.00673	0.338028	0.979072	1	1.10024	0.369425	1.07001
LOC100505549	TTGCCCATCCTGGTGTACAA	258	417	880	34		1.96728	3.22929	12.3944	1.66442	1	1.6415	6.30027	0.846054
RPAP1	TTGCCCAGGAAATTGCGGCA	131	91	33	42		0.998888	0.704712	0.464789	2.05605	1	0.705497	0.465306	2.05834
CGA	TTGCCCAGAATGCACGCTAC	190	248	289	13		1.44877	1.92053	4.07042	0.636397	1	1.32563	2.80957	0.439267
SLC26A6	TTGCCATTGCCATCTCACTG	102	67	20	21		0.77776	0.518854	0.28169	1.02803	1	0.667113	0.362181	1.32178
LRP12	TTGCCATGGGAAATACCCTG	368	411	76	49		2.80604	3.18282	1.07042	2.39873	1	1.13428	0.381471	0.854845
CENPL	TTGCCATCTGAGAATAGAGA	49	49	3	0		0.37363	0.379461	0.0422535	0	1	1.01561	0.113089	0
OR51B4	TTGCCATCCGCACACCACTG	127	212	179	33		0.968388	1.64175	2.52113	1.61547	1	1.69534	2.60343	1.6682
IFNA14	TTGCCATCAAATTCCTCCTG	260	334	94	68		1.98253	2.58653	1.32394	3.32884	1	1.30466	0.667807	1.67909
MKI67	TTGCCAGTGATCAACGCCGT	31	133	13	0		0.236378	1.02996	0.183099	0	1	4.35728	0.774601	0
PNP	TTGCCAGTACCTGTACTTCG	180	179	61	21		1.37252	1.38619	0.859155	1.02803	1	1.00996	0.62597	0.749007
C15orf65	TTGCCAGGGTTCACACAAGG	44	37	8	0		0.335504	0.286531	0.112676	0	1	0.854032	0.335841	0
PLSCR4	TTGCCAGGCTGATACCGGAC	288	242	240	33		2.19603	1.87407	3.38028	1.61547	1	0.853391	1.53927	0.735632
POU3F4	TTGCCAGGATCACTCCGACG	212	352	116	75		1.61652	2.72592	1.6338	3.67152	1	1.68629	1.01069	2.27125
PALB2	TTGCCAGAGGAAAGTAGCCG	370	435	288	61		2.82129	3.36868	4.05634	2.98617	1	1.19402	1.43776	1.05844
TRIM49C	TTGCCAGAAAAGTCAGTCTC	337	470	109	60		2.56966	3.63972	1.53521	2.93721	1	1.41642	0.597438	1.14304
DCBLD2	TTGCCACTGATGAATACCAG	153	183	292	32		1.16664	1.41717	4.11268	1.56651	1	1.21474	3.52523	1.34276
STRC	TTGCCACTCTCATACCCGAA	96	138	18	8		0.73201	1.06868	0.253521	0.391629	1	1.45993	0.346336	0.535005
ATG9A	TTGCCACGTGCAATACGGAA	316	400	1870	67		2.40953	3.09764	26.338	3.27989	1	1.28558	10.9308	1.36121
VAX2	TTGCCACCTCCAACATTCTG	160	275	55	7		1.22002	2.12963	0.774648	0.342675	1	1.74557	0.634949	0.280878
BBS2	TTGCCACCAATAATCGCAAG	54	122	37	3		0.411755	0.944779	0.521127	0.146861	1	2.29452	1.26562	0.35667
VEZF1	TTGCCACCAAAGACAGACTG	372	554	119	80		2.83654	4.29023	1.67606	3.91629	1	1.51249	0.590881	1.38066
SLC4A8	TTGCCACAAGGACAATACAC	132	81	65	4		1.00651	0.627272	0.915493	0.195814	1	0.623212	0.909569	0.194547
GTF3A	TTGCCAATGCAGGTGTACCC	140	49	12	25		1.06751	0.379461	0.169014	1.22384	1	0.355462	0.158325	1.14644
KDM5D	TTGCCAAGTATGCTCCCGTG	79	127	826	8		0.602383	0.9835	11.6338	0.391629	1	1.63268	19.313	0.650132
PTPRD	TTGCCAAGATAACTGGACGG	144	114	71	0		1.09801	0.882827	1	0	1	0.804021	0.910735	0
USP17L27	TTGCCAACTACATGCTGTCC	191	163	51	42		1.45639	1.26229	0.71831	2.05605	1	0.866721	0.493211	1.41174
UBE2T	TTGCCAACATGTGATGCCTG	463	534	996	108		3.53042	4.13535	14.0282	5.28699	1	1.17135	3.97351	1.49755
CELF4	TTGCCAAACTCCTCGAAGAG	69	49	2442	17029		0.526132	0.379461	34.3944	833.631	1	0.721227	65.3721	1584.45
COX6C	TTGCCAAAACCTCGGATGCG	193	140	38	18		1.47164	1.08417	0.535211	0.881164	1	0.736709	0.363683	0.598762
NAT8B	TTGCCAAAAAACCCTGGACG	89	69	31	12		0.678634	0.534342	0.43662	0.587443	1	0.78738	0.64338	0.865626
OR4L1	TTGCATTGAAACATACACCC	68	51	11	31		0.518507	0.394949	0.15493	1.51756	1	0.761704	0.2988	2.92679
ZNF654	TTGCATGTGTAATATGTGGT	93	132	36	0		0.709134	1.02222	0.507042	0	1	1.4415	0.715016	0
KCTD9	TTGCATGTGCAAGATTACAG	200	215	100	30		1.52502	1.66498	1.40845	1.46861	1	1.09178	0.923562	0.963009
ADTRP	TTGCATGATTCAGCCACACG	114	115	26	0		0.869261	0.890571	0.366197	0	1	1.02451	0.421274	0
PPA1	TTGCATGAAGACATACCTGA	18	31	29	16		0.137252	0.240067	0.408451	0.783257	1	1.7491	2.97592	5.70672
RPA4	TTGCATCTCTCTCACACAGT	256	253	57	31		1.95203	1.95926	0.802817	1.51756	1	1.0037	0.411274	0.777429
CFL1	TTGCATCATAGAGGGCATAG	369	366	245	67		2.81366	2.83434	3.4507	3.27989	1	1.00735	1.22641	1.1657
WDFY4	TTGCATCAGGAAGTCACACA	77	80	37	9		0.587133	0.619527	0.521127	0.440582	1	1.05517	0.887579	0.750396
ACO1	TTGCATATGCTATTACTAAG	49	34	32	5		0.37363	0.263299	0.450704	0.244768	1	0.704706	1.20629	0.655108
NRIP2	TTGCAGTTGACCAGAAGAGC	75	60	42	3		0.571882	0.464646	0.591549	0.146861	1	0.812484	1.03439	0.256802
ANGPTL4	TTGCAGTTCACCAAAAATGG	28	20	13	14		0.213503	0.154882	0.183099	0.68535	1	0.725433	0.857594	3.21003
GDNF	TTGCAGTTAAGACACAACCC	383	401	361	103		2.92041	3.10538	5.08451	5.04222	1	1.06334	1.74102	1.72654
CCR3	TTGCAGTGCTCTTTACCCAG	186	211	42	0		1.41827	1.634	0.591549	0	1	1.15211	0.417093	0
DCAF16	TTGCAGTGCTCCATTTAGAG	163	152	23	8		1.24289	1.1771	0.323944	0.391629	1	0.947068	0.260637	0.315095
SCNN1B	TTGCAGTATTTCTCCCCACG	93	186	15	0		0.709134	1.4404	0.211268	0	1	2.03121	0.297923	0
PRKD3	TTGCAGTACTGACATATCGT	241	156	99	8		1.83765	1.20808	1.39437	0.391629	1	0.657404	0.758777	0.213114
EFHB	TTGCAGGATATACCCATGAA	364	312	467	25		2.77554	2.41616	6.57746	1.22384	1	0.870519	2.3698	0.440938
ATAD2	TTGCAGGAGTGGTTTCACAA	207	144	176	34		1.5784	1.11515	2.47887	1.66442	1	0.706508	1.5705	1.0545
ZNF554	TTGCAGGAGGAACCAGCCAG	390	374	111	77		2.97379	2.89629	1.56338	3.76943	1	0.97394	0.52572	1.26755
GRASP	TTGCAGGAAAGTGCTGACGT	391	414	154	26		2.98141	3.20605	2.16901	1.27279	1	1.07535	0.727512	0.426909
SRMS	TTGCAGCTGGTACTTTAGCG	220	270	92	30		1.67752	2.09091	1.29577	1.46861	1	1.24642	0.772434	0.875462
GLP2R	TTGCAGCTGATGTACACCGT	347	458	137	41		2.64591	3.54679	1.92958	2.0071	1	1.34048	0.729268	0.758566
PAGR1	TTGCAGCTCCAGAGTACCGT	257	287	150	86		1.95965	2.22255	2.11268	4.21001	1	1.13416	1.07809	2.14835
STXBP5L	TTGCAGCGCTCAAGTTCTAG	168	169	599	17		1.28102	1.30875	8.43662	0.832211	1	1.02165	6.58588	0.649649
DNASE2B	TTGCAGCCTGGATGGCTCAA	691	807	2774	118		5.26894	6.24948	39.0704	5.77652	1	1.1861	7.41523	1.09633
ZNF804B	TTGCAGCCATAAGAGATACA	286	360	90	3		2.18078	2.78787	1.26761	0.146861	1	1.27838	0.581263	0.0673433
Non-Targeting Control-976	TTGCAGCCACTCCTGCAATA	285	356	100	13		2.17315	2.7569	1.40845	0.636397	1	1.26862	0.648114	0.292845
SH3BGRL	TTGCAGCCAATGAAGAGAAT	143	199	33	54		1.09039	1.54107	0.464789	2.64349	1	1.41333	0.426259	2.42436
KLHL9	TTGCAGCATAATCCATCCGA	159	237	45	14		1.21239	1.83535	0.633803	0.68535	1	1.51383	0.522771	0.565288
STON1	TTGCAGATGTATTATGAACA	261	308	139	23		1.99015	2.38518	1.95775	1.12593	1	1.19849	0.983718	0.565752
ZNF528	TTGCAGATGCTCTAAAGACT	424	517	154	70		3.23304	4.0037	2.16901	3.42675	1	1.23837	0.67089	1.05992
42248	TTGCAGAGGATGCTGTCAGG	99	98	97	13		0.754885	0.758921	1.3662	0.636397	1	1.00535	1.80981	0.843038
POU4F2	TTGCAGAGCAATATATTCGG	49	47	11	17		0.37363	0.363972	0.15493	0.832211	1	0.974152	0.414661	2.22737
NEU3	TTGCAGAGAAGCGTTCTACG	334	406	1314	22		2.54678	3.1441	18.507	1.07698	1	1.23454	7.26683	0.422878
NIFK	TTGCAGACTGGAAATAGCAA	133	26	32	11		1.01414	0.201346	0.450704	0.538489	1	0.198539	0.444421	0.530982
AGMAT	TTGCAGACTGACATTACCCA	162	177	81	40		1.23527	1.3707	1.14085	1.95814	1	1.10964	0.923562	1.5852
DDX59	TTGCAGACGATAAAGCTGTG	199	168	70	3		1.51739	1.30101	0.985915	0.146861	1	0.857396	0.649742	0.0967848
GNAQ	TTGCAGAATGGTCGATGTAG	300	421	105	60		2.28753	3.26026	1.47887	2.93721	1	1.42523	0.646494	1.28401
EIF1	TTGCAGAAGTTTGCCTGCAA	141	299	156	11		1.07514	2.31548	2.19718	0.538489	1	2.15366	2.04363	0.500856
TMEM191C	TTGCAGAAGGATAACCGAGA	93	98	24	6		0.709134	0.758921	0.338028	0.293721	1	1.07021	0.476677	0.414197
PADI6	TTGCAGAAAAAATGGATCTG	81	117	192	12		0.617633	0.906059	2.70423	0.587443	1	1.46699	4.37837	0.95112
OR5L1	TTGCACTTGTGTGGTCACTG	160	238	106	42		1.22002	1.84309	1.49296	2.05605	1	1.51071	1.22372	1.68527
UNKL	TTGCACTCGAAGAGGATGGG	106	50	115	6		0.80826	0.387205	1.61972	0.293721	1	0.479059	2.00396	0.3634
CFAP57	TTGCACTCAGCACCCATCAC	304	417	97	69		2.31803	3.22929	1.3662	3.3778	1	1.39312	0.589379	1.45718
RPL14	TTGCACTCAAGTGAGGAGAC	12	4	0	0		0.0915012	0.0309764	0	0	1	0.338535	0	0
BIRC6	TTGCACTCAAGGATTCAACA	51	82	8	0		0.38888	0.635016	0.112676	0	1	1.63293	0.289745	0
CD47	TTGCACTACTAAAGTCAGTG	418	503	167	71		3.18729	3.89528	2.35211	3.4757	1	1.22213	0.737966	1.09049
ANXA4	TTGCACGTCATACAGCACCG	77	140	70	40		0.587133	1.08417	0.985915	1.95814	1	1.84656	1.6792	3.3351
CEP104	TTGCACCCTATCAAGCAGAG	178	174	68	33		1.35727	1.34747	0.957746	1.61547	1	0.992783	0.705643	1.19024
OR13C8	TTGCACCATACACCCAGAGA	155	272	48	20		1.18189	2.10639	0.676056	0.979072	1	1.78222	0.572013	0.828395
INO80	TTGCACCAGACTATATCCAA	30	67	1	0		0.228753	0.518854	0.0140845	0	1	2.26819	0.0615708	0
OR5L2	TTGCACATGTGGAGTCACTG	422	534	227	56		3.21779	4.13535	3.19718	2.7414	1	1.28515	0.993595	0.851951
LRRC55	TTGCACATGCCGTAACCAGG	143	223	29	58		1.09039	1.72693	0.408451	2.83931	1	1.58378	0.374592	2.60394
CDH26	TTGCACATCCACGTGAACGG	120	152	27	18		0.915012	1.1771	0.380282	0.881164	1	1.28643	0.415603	0.963009
ADNP	TTGCACATCACTTACGAGAG	267	328	87	23		2.0359	2.54006	1.22535	1.12593	1	1.24764	0.601872	0.553039
FGFR4	TTGCACATAGGGGAAACCGT	213	218	242	47		1.62415	1.68821	3.40845	2.30082	1	1.03945	2.09861	1.41663
ATP5E	TTGCACAGATCTGGGAGTAT	349	345	237	89		2.66116	2.67171	3.33803	4.35687	1	1.00397	1.25435	1.63721
OR2L13	TTGCACACCACATCCCAGGA	95	231	27	22		0.724384	1.78889	0.380282	1.07698	1	2.46953	0.524972	1.48675
NAA25	TTGCACAAGTCCGTACTGAA	32	71	24	9		0.244003	0.549831	0.338028	0.440582	1	2.25337	1.38534	1.80564
OR52N4	TTGCAATTACAGGATTGGTG	127	140	42	10		0.968388	1.08417	0.591549	0.489536	1	1.11957	0.61086	0.505516
Non-Targeting Control-975	TTGCAATGCTGCTATAGAAG	202	254	325	40		1.54027	1.967	4.57746	1.95814	1	1.27705	2.97186	1.2713
ANGPT1	TTGCAATATGGATGTCAATG	107	114	37	7		0.815886	0.882827	0.521127	0.342675	1	1.08205	0.638725	0.420004
CD3D	TTGCAATACCAGCATCACAT	22	69	11	0		0.167752	0.534342	0.15493	0	1	3.18531	0.923562	0
TM4SF5	TTGCAAGTCTGGCTCATGGG	272	369	267	0		2.07403	2.85757	3.76056	0	1	1.37779	1.81317	0
GCNT2	TTGCAAGGGACACTTCGCAA	111	164	16	0		0.846386	1.27003	0.225352	0	1	1.50053	0.266252	0
TTC31	TTGCAAGGAATTCGGTCCAG	192	180	40	44		1.46402	1.39394	0.56338	2.15396	1	0.95213	0.384818	1.47126
ANOS1	TTGCAAGCCATAACGTACTG	220	119	92	4		1.67752	0.921547	1.29577	0.195814	1	0.54935	0.772434	0.116728
IDE	TTGCAACTTTCATCGAACAA	48	114	32	21		0.366005	0.882827	0.450704	1.02803	1	2.41206	1.23142	2.80878
UNC45A	TTGCAACGTTTACTGGACAT	141	147	41	14		1.07514	1.13838	0.577465	0.68535	1	1.05882	0.537107	0.637453
GLRB	TTGCAACGTTGTGTATCCAT	199	246	210	24		1.51739	1.90505	2.95775	1.17489	1	1.25547	1.94923	0.774278
TCHH	TTGCAAAGGTCACGAAACTG	94	167	29	2		0.716759	1.29326	0.408451	0.0979072	1	1.80432	0.569858	0.136597
Non-Targeting Control-974	TTGCAAAGCTGATCGGCTGT	369	502	195	91		2.81366	3.88753	2.74648	4.45478	1	1.38166	0.976123	1.58327
CR2	TTGCAAAGCTGATAACACCT	170	158	216	21		1.29627	1.22357	3.04225	1.02803	1	0.943916	2.34693	0.793066
HNF1B	TTGCAAACCAGTTGTAGACA	162	304	374	29		1.23527	2.3542	5.26761	1.41965	1	1.90583	4.26435	1.14927
MFAP2	TTGCAAACAGTGTCTCAACG	154	152	106	0		1.17427	1.1771	1.49296	0	1	1.00242	1.2714	0
MAP3K19	TTGCAAAACTAAGGGCCGCA	134	193	183	0		1.02176	1.49461	2.57746	0	1	1.46278	2.52257	0
MRGPRX2	TTGATTTCATCACTGCAGCG	222	291	78	26		1.69277	2.25353	1.09859	1.27279	1	1.33127	0.64899	0.751899
FAF1	TTGATTTAATGACTCCTGCA	213	164	101	24		1.62415	1.27003	1.42254	1.17489	1	0.781969	0.875867	0.723387
ZNF275	TTGATTGCGAGGAATGCGGG	163	172	45	52		1.24289	1.33198	0.633803	2.54559	1	1.07168	0.509942	2.04812
ARL5B	TTGATTGCAGGATTTACGGA	46	134	49	21		0.350755	1.03771	0.690141	1.02803	1	2.9585	1.96759	2.9309
IL12RB2	TTGATTCTAATGTCCCACGG	175	222	94	14		1.33439	1.71919	1.32394	0.68535	1	1.28837	0.99217	0.513605
C9orf84	TTGATTATGTACAACTACAC	44	25	134	0		0.335504	0.193602	1.88732	0	1	0.577049	5.62533	0
ZNF420	TTGATGTTGTGTTAGGTGTG	141	174	122	50		1.07514	1.34747	1.71831	2.44768	1	1.2533	1.59822	2.27662
ZNF883	TTGATGTTGAATGAAGGCTG	187	261	154	42		1.42589	2.02121	2.16901	2.05605	1	1.4175	1.52116	1.44194
DEFB131	TTGATGTTCACAGTTCCTCC	151	365	328	44		1.15139	2.82659	4.61972	2.15396	1	2.45494	4.0123	1.87075
OR2M3	TTGATGTGTCACTGCATGAG	183	384	227	38		1.39539	2.97373	3.19718	1.86024	1	2.13111	2.29124	1.33313
NDUFS1	TTGATGTCCTCATGCATACG	118	187	38	77		0.899762	1.44815	0.535211	3.76943	1	1.60948	0.594837	4.18936
NOTCH2	TTGATGTCCATCTCACAACG	176	163	143	7		1.34202	1.26229	2.01408	0.342675	1	0.940589	1.50079	0.255343
PHF19	TTGATGTCCAAACTGACGGA	133	184	27	30		1.01414	1.42491	0.380282	1.46861	1	1.40505	0.37498	1.44813
TGFB1	TTGATGTCACCGGAGTTGTG	185	336	151	20		1.41064	2.60202	2.12676	0.979072	1	1.84456	1.50765	0.69406
NAALADL2	TTGATGTCAAAAGTTAAGAG	84	115	28	19		0.640508	0.890571	0.394366	0.930118	1	1.39041	0.615708	1.45216
MASP1	TTGATGTAGTCATAGGGGCA	148	122	106	14		1.12851	0.944779	1.49296	0.68535	1	0.837188	1.32294	0.607303
C1orf68	TTGATGTAGGTCATCTGGCA	248	294	119	121		1.89102	2.27676	1.67606	5.92338	1	1.20398	0.886322	3.13237
CRHBP	TTGATGGTTGGATTCTCAAG	60	73	26	0		0.457506	0.565319	0.366197	0	1	1.23565	0.800421	0
CAPS2	TTGATGGTAGGATCGTATCA	331	414	316	80		2.52391	3.20605	4.4507	3.91629	1	1.27027	1.76342	1.55168
COA7	TTGATGGCGTGTGAGAAGCC	94	144	15	0		0.716759	1.11515	0.211268	0	1	1.55582	0.294754	0
PGRMC1	TTGATGGCCATGAGTATGCG	237	353	834	23		1.80715	2.73366	11.7465	1.12593	1	1.5127	6.50001	0.623044
FAM96B	TTGATGGAGCGAATCAGATG	109	128	86	56		0.831136	0.991244	1.21127	2.7414	1	1.19264	1.45736	3.29838
ANKRD16	TTGATGGACGCAATCCAGTG	328	294	631	36		2.50103	2.27676	8.88732	1.76233	1	0.910329	3.55346	0.704641
RGPD8	TTGATGCTGAGGTAAGGCAG	107	55	18	0		0.815886	0.425925	0.253521	0	1	0.52204	0.310731	0
RGPD2	TTGATGCTGAGATAAGTCAG	227	205	134	64		1.7309	1.58754	1.88732	3.13303	1	0.917177	1.09037	1.81006
CD151	TTGATGCAGTTCCACTGCTG	332	283	181	13		2.53153	2.19158	2.5493	0.636397	1	0.865712	1.00702	0.251388
C5orf67	TTGATGATTTCAGGTGATGG	216	351	551	16		1.64702	2.71818	7.76056	0.783257	1	1.65036	4.71188	0.47556
MED9	TTGATGATGTTGTGAACCAA	301	402	266	60		2.29515	3.11313	3.74648	2.93721	1	1.35639	1.63234	1.27975
OR10AG1	TTGATGATCCTGATGTGCAA	95	199	35	35		0.724384	1.54107	0.492958	1.71338	1	2.12743	0.68052	2.36528
USP51	TTGATGAGAAACATCTGTTG	161	127	51	6		1.22764	0.9835	0.71831	0.293721	1	0.80113	0.585114	0.239257
LOC101927322	TTGATGACGGAGATTGCGGG	125	157	30	34		0.953137	1.21582	0.422535	1.66442	1	1.2756	0.44331	1.74626
USP7	TTGATGACGACGTGGTGTCA	336	414	90	67		2.56203	3.20605	1.26761	3.27989	1	1.25137	0.494765	1.28019
NUDT6	TTGATGAATCCGATTCTGCG	142	98	54	5		1.08276	0.758921	0.760563	0.244768	1	0.700911	0.702428	0.226058
STOM	TTGATGAAGCTGTCAGTGCA	186	261	152	31		1.41827	2.02121	2.14085	1.51756	1	1.42512	1.50948	1.07001
HOOK1	TTGATGAAGAACTTGTGCCA	144	85	55	15		1.09801	0.658248	0.774648	0.734304	1	0.599489	0.705499	0.668756
PLET1	TTGATCTTTCACGTAATACG	219	273	810	36		1.6699	2.11414	11.4085	1.76233	1	1.26603	6.83183	1.05535
CPO	TTGATCTTGGCAGTTTCTAG	122	179	32	16		0.930262	1.38619	0.450704	0.783257	1	1.49011	0.484492	0.841975
MTRNR2L3	TTGATCTATCCGTGAAGAGG	346	270	72	30		2.63828	2.09091	1.01408	1.46861	1	0.792525	0.384373	0.556652
NEIL2	TTGATCTAGATGAAGAAATG	122	81	33	0		0.930262	0.627272	0.464789	0	1	0.674295	0.499632	0
ITGB3BP	TTGATCCTTCAAAAATCACA	58	69	8	0		0.442256	0.534342	0.112676	0	1	1.20822	0.254776	0
PKD1L2	TTGATCCCTACAACCCGCCG	89	62	19	0		0.678634	0.480134	0.267606	0	1	0.7075	0.39433	0
KLHL36	TTGATCCACTGTTTACAGCG	350	267	471	94		2.66878	2.06767	6.6338	4.60164	1	0.774762	2.4857	1.72424
MYO18B	TTGATCCACAACAGCCACGG	216	340	83	79		1.64702	2.63299	1.16901	3.86733	1	1.59864	0.709775	2.34808
MCEE	TTGATCCAAGGGCTGTGATG	132	250	45	49		1.00651	1.93602	0.633803	2.39873	1	1.9235	0.629702	2.3832
FAM120A	TTGATCACTACGTCGCAAGG	280	493	116	33		2.13503	3.81784	1.6338	1.61547	1	1.78819	0.765237	0.75665
UBE2D2	TTGATATTCTACGATCACAG	18	51	21	7		0.137252	0.394949	0.295775	0.342675	1	2.87755	2.15498	2.49669
ZAN	TTGATATGTGCGGATTCCAG	85	90	47	0		0.648133	0.696968	0.661972	0	1	1.07535	1.02135	0
SHISA7	TTGATATCCCGGTGCGCCCG	442	430	427	83		3.37029	3.32996	6.01408	4.06315	1	0.988033	1.78444	1.20558
MATN3	TTGATAGTTCTCGTAGCGTA	345	401	247	65		2.63066	3.10538	3.47887	3.18198	1	1.18046	1.32243	1.20958
DHRS11	TTGATAGGTCACATCTGTAG	297	276	103	93		2.26465	2.13737	1.4507	4.55268	1	0.943795	0.640585	2.01032
SP2	TTGATAGGGACAAGTTTCCG	169	120	23	9		1.28864	0.929291	0.323944	0.440582	1	0.72114	0.251384	0.341897
C10orf131	TTGATAGCGAAATACATCAA	65	116	63	8		0.495631	0.898315	0.887324	0.391629	1	1.81247	1.79029	0.790161
DEFB104B	TTGATAGAGTAGAAGAGAAA	63	138	47	149		0.480381	1.06868	0.661972	7.29408	1	2.22466	1.37801	15.1839
EIF5B	TTGATAGACTCAATTGTCTG	159	182	59	19		1.21239	1.40942	0.830986	0.930118	1	1.16252	0.685411	0.767177
ZW10	TTGATACGTGAAGATCCCGG	92	132	43	0		0.701509	1.02222	0.605634	0	1	1.45717	0.86333	0
SSX7	TTGATAATGACCGTAACCAA	151	213	35	30		1.15139	1.64949	0.492958	1.46861	1	1.43261	0.428141	1.27551
N4BP2	TTGATAAGACTATTGGTCAG	215	243	75	45		1.6394	1.88181	1.05634	2.20291	1	1.14787	0.644346	1.34373
NDUFC2	TTGATAACCTAATCCGGCGG	355	364	324	87		2.70691	2.81885	4.56338	4.25896	1	1.04135	1.68583	1.57337
SELK	TTGATAACAGATTTCTTCTG	96	58	36	31		0.73201	0.449157	0.507042	1.51756	1	0.613595	0.692672	2.07314
CXCL8	TTGATAAATTTGGGGTGGAA	113	128	63	5		0.861636	0.991244	0.887324	0.244768	1	1.15042	1.02981	0.284073
DPY19L3	TTGAGTTTACCATCCCACTG	132	137	35	20		1.00651	1.06094	0.492958	0.979072	1	1.05408	0.489768	0.972736
ITPR2	TTGAGTTACAGGGATAGCAG	358	410	96	56		2.72979	3.17508	1.35211	2.7414	1	1.16312	0.495318	1.00425
CLN6	TTGAGTGGAAACCACTCGAG	76	165	28	0		0.579508	1.27778	0.394366	0	1	2.20493	0.68052	0
RPE65	TTGAGTCCAATGAAACCATG	148	209	55	52		1.12851	1.61852	0.774648	2.54559	1	1.4342	0.686431	2.2557
DLG1	TTGAGTCATCTCCAATGTGT	150	169	24	5		1.14376	1.30875	0.338028	0.244768	1	1.14425	0.29554	0.214002
OR4D5	TTGAGTCAGGCATCCACCAA	363	332	90	54		2.76791	2.57104	1.26761	2.64349	1	0.928873	0.457965	0.95505
KRT10	TTGAGTCAGATCAACACCCG	305	253	172	43		2.32566	1.95926	2.42254	2.105	1	0.842453	1.04166	0.905123
HIVEP1	TTGAGTCACATTGTTCATCG	351	540	117	55		2.67641	4.18181	1.64789	2.69245	1	1.56247	0.615708	1.00599
TLR10	TTGAGTAGTCAAATGAATTG	115	182	78	29		0.876886	1.40942	1.09859	1.41965	1	1.60731	1.25283	1.61897
LRIF1	TTGAGTACCATCGATCCTAG	129	94	45	0		0.983638	0.727945	0.633803	0	1	0.740054	0.644346	0
FAM64A	TTGAGGTTGACGGCTCTCAG	102	101	18	28		0.77776	0.782153	0.253521	1.3707	1	1.00565	0.325963	1.76237
NADK2	TTGAGGTTCGTCTAGTAAAG	103	133	40	32		0.785385	1.02996	0.56338	1.56651	1	1.31141	0.71733	1.99458
BBS4	TTGAGGTTATCAGCACTCTG	126	226	69	25		0.960762	1.75016	0.971831	1.22384	1	1.82164	1.01152	1.27382
CCDC69	TTGAGGGGACCTAATTCATG	332	383	136	151		2.53153	2.96599	1.91549	7.39199	1	1.17162	0.756653	2.91997
CEP126	TTGAGGGCCTCTTCTAATGG	62	109	17	0		0.472756	0.844106	0.239437	0	1	1.7855	0.50647	0
PLN	TTGAGGCATTTCAATGGTTG	304	483	1348	118		2.31803	3.7404	18.9859	5.77652	1	1.61361	8.19054	2.492
CRYGD	TTGAGGATGTACTCACGTGG	176	307	82	17322		1.34202	2.37744	1.15493	847.974	1	1.77154	0.860592	631.865
TRIM29	TTGAGGATGAAGCTGAGAAG	150	184	28	21		1.14376	1.42491	0.394366	1.02803	1	1.24581	0.344797	0.898808
SAXO2	TTGAGGATCTCACAACTCAC	57	98	246	7		0.434631	0.758921	3.46479	0.342675	1	1.74613	7.9718	0.788428
WWC1	TTGAGGATCCTCGAGTACAA	337	353	2003	21		2.56966	2.73366	28.2113	1.02803	1	1.06382	10.9786	0.400063
DYRK2	TTGAGGATAACAGTAACAAG	98	49	131	21		0.74726	0.379461	1.84507	1.02803	1	0.507803	2.46912	1.37573
ERICH6B	TTGAGGAGGTAGATTATCTG	463	490	207	105		3.53042	3.79461	2.91549	5.14013	1	1.07483	0.82582	1.45595
TMC6	TTGAGGAGGCCAACCACCAG	250	282	213	83		1.90627	2.18383	3	4.06315	1	1.1456	1.57375	2.13146
C12orf74	TTGAGGAGATTAAGGACCCG	293	255	67	9		2.23415	1.97474	0.943662	0.440582	1	0.883889	0.42238	0.197203
SIPA1L3	TTGAGGACGGCACTCCCCGG	266	189	534	59		2.02828	1.46363	7.52113	2.88826	1	0.721614	3.70814	1.424
BZRAP1	TTGAGGACCACCAGACGGCG	120	139	73	57		0.915012	1.07643	1.02817	2.79035	1	1.17641	1.12367	3.04953
MRPS21	TTGAGGACATTAAGCATCGG	74	107	21	254		0.564257	0.828618	0.295775	12.4342	1	1.46851	0.524184	22.0364
SEZ6	TTGAGGAATTCCTACAAGAG	14	71	11	0		0.106751	0.549831	0.15493	0	1	5.15057	1.45131	0
SGK2	TTGAGGAAGTCGAAGTCCGT	165	175	21	41		1.25814	1.35522	0.295775	2.0071	1	1.07716	0.235089	1.59529
KCNK16	TTGAGGAAGATCACGTTAAG	119	223	44	0		0.907387	1.72693	0.619718	0	1	1.90319	0.68297	0
CPXCR1	TTGAGGAACAACATCTTCCT	252	284	137	23		1.92152	2.19932	1.92958	1.12593	1	1.14457	1.00419	0.585958
LRRC59	TTGAGCTGAGCAAAGCTGAC	304	256	106	32		2.31803	1.98249	1.49296	1.56651	1	0.855247	0.644063	0.675796
SIGLEC1	TTGAGCGTCGAAGTCAGCTG	149	172	180	42		1.13614	1.33198	2.53521	2.05605	1	1.17238	2.23143	1.80968
C12orf57	TTGAGCGCTGAGCAAGCAAA	290	253	144	51		2.21128	1.95926	2.02817	2.49663	1	0.886028	0.917193	1.12904
EXT2	TTGAGCGATGTGTTACAAGC	71	127	21	16		0.541382	0.9835	0.295775	0.783257	1	1.81665	0.546333	1.44677
UBE2Q2L	TTGAGCGATCCCTCTATCCC	81	115	41	18		0.617633	0.890571	0.577465	0.881164	1	1.44191	0.934964	1.42668
WBP2NL	TTGAGCCTTCTGATCGCTGT	201	245	97	61		1.53264	1.8973	1.3662	2.98617	1	1.23793	0.891398	1.94838
REC114	TTGAGCCTCGGGCTTACCGG	89	99	19	0		0.678634	0.766665	0.267606	0	1	1.12972	0.39433	0
KHK	TTGAGCCCATGAAGGCACAG	97	142	81	34		0.739635	1.09966	1.14085	1.66442	1	1.48676	1.54244	2.25033
OR4K14	TTGAGCCATACATCCTCCAA	329	244	128	14		2.50866	1.88956	1.80282	0.68535	1	0.753215	0.718638	0.273194
OR4A15	TTGAGCCATACAACCCTGAA	250	283	157	20		1.90627	2.19158	2.21127	0.979072	1	1.14967	1.15999	0.513605
MIIP	TTGAGCCAGGATGGACCTCG	233	222	151	10		1.77665	1.71919	2.12676	0.489536	1	0.967658	1.19706	0.275539
KIF3C	TTGAGCATGTGATGAACCTG	291	443	125	49		2.2189	3.43063	1.76056	2.39873	1	1.54609	0.793438	1.08104
IFITM3	TTGAGCATCTCATAGTTGGG	260	143	58	11		1.98253	1.10741	0.816901	0.538489	1	0.558583	0.412051	0.271618
CCDC132	TTGAGCAGTACTGTAGTGGT	389	443	100	6		2.96616	3.43063	1.40845	0.293721	1	1.15659	0.474839	0.099024
TMCC2	TTGAGCAGAACGGGCCCTCG	169	170	46	22		1.28864	1.3165	0.647887	1.07698	1	1.02162	0.502768	0.835747
RNF123	TTGAGCACGGTGATCGCACA	178	155	54	7		1.35727	1.20033	0.760563	0.342675	1	0.884376	0.560364	0.252474
SOCS3	TTGAGCACGCAGTCGAAGCG	140	200	114	37		1.06751	1.54882	1.60563	1.81128	1	1.45087	1.50409	1.69673
FAM20B	TTGAGCACCTTCCTAACTGT	82	193	20	40		0.625258	1.49461	0.28169	1.95814	1	2.39039	0.450518	3.13174
ZNF211	TTGAGCAACTACATGAGACC	114	159	44	16		0.869261	1.23131	0.619718	0.783257	1	1.4165	0.712925	0.901061
CASR	TTGAGCAACAAAACTCAGGG	117	147	37	3		0.892137	1.13838	0.521127	0.146861	1	1.27602	0.584133	0.164617
ZNF544	TTGAGCAAACAGTCTCTCTG	282	358	144	28		2.15028	2.77239	2.02817	1.3707	1	1.28931	0.943212	0.637453
METTL15	TTGAGATCTGTGTAACTCCT	53	68	38	14		0.40413	0.526598	0.535211	0.68535	1	1.30304	1.32435	1.69586
ZCCHC24	TTGAGATAGCTGGAGTGCAG	218	269	157	33		1.66227	2.08316	2.21127	1.61547	1	1.2532	1.33027	0.971844
DPPA3	TTGAGATACATGTTACTCGG	66	104	42	13		0.503257	0.805386	0.591549	0.636397	1	1.60035	1.17544	1.26456
SIRPB1	TTGAGAGTGAACGTCCCCAC	275	471	176	42		2.0969	3.64747	2.47887	2.05605	1	1.73946	1.18216	0.980518
ICA1L	TTGAGAGCTACAAAATCATA	87	162	69	13		0.663384	1.25454	0.971831	0.636397	1	1.89113	1.46496	0.959319
KCTD1	TTGAGACTGTCCAAAACAAT	53	62	33	14		0.40413	0.480134	0.464789	0.68535	1	1.18807	1.1501	1.69586
ZMYM1	TTGAGACTACGAGTGATTTG	320	326	98	27		2.44003	2.52457	1.38028	1.32175	1	1.03465	0.565682	0.541692
LPCAT4	TTGAGACCCTTACCCACCTG	252	376	233	33		1.92152	2.91178	3.28169	1.61547	1	1.51535	1.70786	0.840722
CLEC1A	TTGAGAATGCAGGCTCATGG	119	180	417	37		0.907387	1.39394	5.87324	1.81128	1	1.53621	6.4727	1.99615
RHOXF2	TTGAGAATAGAAGAGCCAAA	70	61	44	16		0.533757	0.47239	0.619718	0.783257	1	0.885028	1.16105	1.46744
CAMK1G	TTGAGAAGGATCCGAACGAG	106	175	241	15		0.80826	1.35522	3.39437	0.734304	1	1.67671	4.19959	0.908499
FGD1	TTGAGAAGAAGCTCATAGCG	258	292	148	1		1.96728	2.26128	2.08451	0.0489536	1	1.14945	1.05959	0.0248839
THEMIS	TTGACTTCGACATCTAGACT	128	202	33	4		0.976013	1.56431	0.464789	0.195814	1	1.60275	0.476212	0.200627
ZCCHC6	TTGACTGTTGATCAGAAACG	110	129	130	30		0.838761	0.998988	1.83099	1.46861	1	1.19103	2.18297	1.75092
TATDN1	TTGACTGACCCTATGTTCAG	159	203	46	12		1.21239	1.57205	0.647887	0.587443	1	1.29665	0.534388	0.484533
CTXN2	TTGACTCTGGAGCAAAAAAC	37	55	101	8		0.282129	0.425925	1.42254	0.391629	1	1.50968	5.04215	1.38812
CELF6	TTGACTCCCGAACTTCACAA	23	61	12	0		0.175377	0.47239	0.169014	0	1	2.69356	0.963717	0
ODF2L	TTGACTCAGTAATTCTACAT	67	52	43	13		0.510882	0.402693	0.605634	0.636397	1	0.788231	1.18547	1.24568
PCMTD2	TTGACTAAGATAACACGCAC	215	161	178	19		1.6394	1.2468	2.50704	0.930118	1	0.760523	1.52925	0.567354
NOTCH1	TTGACGTCGATCTCGCATCG	151	251	229	45		1.15139	1.94377	3.22535	2.20291	1	1.68819	2.80127	1.91326
NAGK	TTGACGTAGCCGATATCATG	344	309	235	78		2.62303	2.39292	3.30986	3.81838	1	0.912274	1.26184	1.45571
FPGT	TTGACGATAGGTACCACACA	165	203	130	16		1.25814	1.57205	1.83099	0.783257	1	1.2495	1.45531	0.622551
DCUN1D3	TTGACGAGGATATCTCCACC	124	150	32	0		0.945512	1.16161	0.450704	0	1	1.22856	0.476677	0
FUCA1	TTGACGACAAAGCATCACGA	185	135	64	55		1.41064	1.04545	0.901408	2.69245	1	0.741118	0.639005	1.90867
CLIC4	TTGACGAAGAGCTCGATGAG	242	356	3916	31		1.84527	2.7569	55.1549	1.51756	1	1.49403	29.8898	0.822404
ERCC4	TTGACCTTAACTCAAATGGT	227	265	99	42		1.7309	2.05218	1.39437	2.05605	1	1.18562	0.805574	1.18785
PCBD2	TTGACCTTAAAGCAGCAGGA	186	175	57	23		1.41827	1.35522	0.802817	1.12593	1	0.955543	0.566054	0.793878
CT62	TTGACCTGTAACCCACAACT	101	156	48	24		0.770135	1.20808	0.676056	1.17489	1	1.56866	0.877841	1.52556
CTPS1	TTGACCTGGGTAACTATGAG	349	273	152	75		2.66116	2.11414	2.14085	3.67152	1	0.794442	0.804478	1.37967
CD86	TTGACCTGCTCATCTATACA	212	215	120	3		1.61652	1.66498	1.69014	0.146861	1	1.02998	1.04554	0.0908499
BRINP1	TTGACCGTGATGGTACCATG	329	317	85	23		2.50866	2.45488	1.19718	1.12593	1	0.978562	0.477221	0.448819
CDH10	TTGACCGTGAACTATCTCAG	139	268	76	34		1.05989	2.07542	1.07042	1.66442	1	1.95815	1.00994	1.57037
ST18	TTGACCGTAGCTATAAGAGC	48	53	14	0		0.366005	0.410437	0.197183	0	1	1.1214	0.538745	0
SBF1	TTGACCGGAGAAATGCGGAA	68	76	26	3		0.518507	0.588551	0.366197	0.146861	1	1.13509	0.706253	0.283238
TEX33	TTGACCGCATGTTGTAGCCG	298	371	227	28		2.27228	2.87306	3.19718	1.3707	1	1.26439	1.40704	0.603227
PITPNM1	TTGACCGAGTGATAAAGCCG	88	119	30	27		0.671009	0.921547	0.422535	1.32175	1	1.37338	0.629702	1.96979
MRPS26	TTGACCCTCACAGGATAGCG	78	77	40	33		0.594758	0.596295	0.56338	1.61547	1	1.00258	0.947243	2.71618
TMEM189	TTGACCCGACAGCTATCACA	83	97	23	0		0.632883	0.751177	0.323944	0	1	1.18691	0.511854	0
SLITRK4	TTGACCCATCTGGATATACG	222	248	209	30		1.69277	1.92053	2.94366	1.46861	1	1.13455	1.73896	0.867575
VPS13B	TTGACCCAATCTTATATACG	89	174	42	12		0.678634	1.34747	0.591549	0.587443	1	1.98557	0.871677	0.865626
KMT2A	TTGACCATAATTATGCTCAG	99	76	132	23		0.754885	0.588551	1.85915	1.12593	1	0.779657	2.46283	1.49153
OPCML	TTGACCAGGATGATCACACG	89	144	20	24		0.678634	1.11515	0.28169	1.17489	1	1.64323	0.415084	1.73125
STX17	TTGACCAGATCCATGACTGT	95	203	16	15		0.724384	1.57205	0.225352	0.734304	1	2.17019	0.311095	1.01369
SULT1C2	TTGACCACGTGAAAGGATGG	131	171	35	12		0.998888	1.32424	0.492958	0.587443	1	1.32571	0.493507	0.588097
DDO	TTGACCACGATGTCAAAGGA	371	400	142	74		2.82891	3.09764	2	3.62256	1	1.09499	0.706986	1.28055
SPHK2	TTGACCAATAGAAGCAACCG	222	263	345	30		1.69277	2.0367	4.85915	1.46861	1	1.20317	2.87053	0.867575
SMS	TTGACCAAATGGTGATTGAT	223	230	80	50		1.7004	1.78114	1.12676	2.44768	1	1.04749	0.662646	1.43947
NLK	TTGACATGATCTGAGCTGAG	204	301	114	65		1.55552	2.33097	1.60563	3.18198	1	1.49852	1.03222	2.04561
NAPA	TTGACATCTACGAACAGGTG	229	155	233	19		1.74615	1.20033	3.28169	0.930118	1	0.687419	1.87939	0.532669
IL20	TTGACATCAGAATCTTAAGG	182	143	37	33		1.38777	1.10741	0.521127	1.61547	1	0.797976	0.375514	1.16408
CAMLG	TTGACATCACTACTGCACTC	126	146	50	20		0.960762	1.13064	0.704225	0.979072	1	1.17681	0.732986	1.01906
GALK1	TTGACATAGTTGGCCCACCG	265	340	100	18		2.02065	2.63299	1.40845	0.881164	1	1.30304	0.697028	0.436079
PTPN2	TTGACATAGAAGAGGCACAA	65	55	51	7		0.495631	0.425925	0.71831	0.342675	1	0.859359	1.44928	0.691391
MIEF2	TTGACAGGGCCACTAGCCCG	417	377	204	67		3.17967	2.91952	2.87324	3.27989	1	0.918185	0.903629	1.03152
POM121C	TTGACAGGCGCTTACACAAG	406	423	292	44		3.09579	3.27575	4.11268	2.15396	1	1.05813	1.32847	0.69577
RBM5	TTGACAGCTAAAGACGCGTA	352	440	59	21		2.68403	3.4074	0.830986	1.02803	1	1.26951	0.309603	0.383015
DDX51	TTGACAGCATGCATCAGTCC	274	277	767	31		2.08928	2.14511	10.8028	1.51756	1	1.02673	5.1706	0.726357
RTKN	TTGACAGCAATAGTAAGCAG	41	122	17	18		0.312629	0.944779	0.239437	0.881164	1	3.02205	0.765881	2.81856
PEX1	TTGACACTTCGCAAAGACGC	55	51	8	0		0.41938	0.394949	0.112676	0	1	0.941743	0.268673	0
CD300LD	TTGACACCGCCACTTCAAGT	138	122	44	14		1.05226	0.944779	0.619718	0.68535	1	0.897854	0.588938	0.65131
AGT	TTGACACCGAAGACAAGTTG	407	496	125	75		3.10342	3.84107	1.76056	3.67152	1	1.23769	0.567299	1.18306
MCCC2	TTGACAATCTCATAGACCCA	235	238	79	50		1.7919	1.84309	1.11268	2.44768	1	1.02857	0.620948	1.36597
FANCD2	TTGACAATAGGTGTTTGACC	69	166	80	11		0.526132	1.28552	1.12676	0.538489	1	2.44334	2.14159	1.02349
FOXI2	TTGACAACGGGAACTTCCGA	110	101	14	4		0.838761	0.782153	0.197183	0.195814	1	0.932511	0.235089	0.233457
SRRM1	TTGACAAAGTACCTTCGTCG	65	38	7	24		0.495631	0.294276	0.0985915	1.17489	1	0.593739	0.198921	2.37048
GTF3C5	TTGACAAAGATGGCATTGTG	316	470	148	106		2.40953	3.63972	2.08451	5.18908	1	1.51055	0.865109	2.15356
HLA-DMA	TTGACAAAGAGTTCTGCGAG	95	181	44	6		0.724384	1.40168	0.619718	0.293721	1	1.935	0.85551	0.405477
CEP70	TTGACAAACAGTCATCACAA	50	161	50	16		0.381255	1.2468	0.704225	0.783257	1	3.27025	1.84712	2.05442
BCCIP	TTGAATTTGTTCAACACACT	58	132	62	9		0.442256	1.02222	0.873239	0.440582	1	2.31138	1.97451	0.996216
BCAS2	TTGAATTGCTCAGTATGAAA	126	100	160	24		0.960762	0.774409	2.25352	1.17489	1	0.806036	2.34555	1.22287
GLB1L	TTGAATGAATGGGCCCACGG	210	260	284	13		1.60127	2.01346	4	0.636397	1	1.25742	2.49802	0.397432
MTRNR2L3	TTGAATGAATGGCCACACGA	253	280	91	32		1.92915	2.16835	1.28169	1.56651	1	1.12399	0.664381	0.812023
C20orf202	TTGAATCTGCATCTCAGACT	53	169	32	11		0.40413	1.30875	0.450704	0.538489	1	3.23844	1.11524	1.33246
BCHE	TTGAATCGAAGTCTACCAAG	99	97	54	36		0.754885	0.751177	0.760563	1.76233	1	0.995088	1.00752	2.33457
DERL1	TTGAATCCAAGGATAACCCA	109	63	24	5		0.831136	0.487878	0.338028	0.244768	1	0.587001	0.406706	0.294498
IRAK2	TTGAATCAGACGAAGTGGGG	30	57	11	0		0.228753	0.441413	0.15493	0	1	1.92965	0.677279	0
SMAD2	TTGAATCAAAGTATGGACAC	87	67	23	9		0.663384	0.518854	0.323944	0.440582	1	0.782133	0.48832	0.664144
SPINT4	TTGAATACCCTGTTATTGGG	354	308	105	29		2.69929	2.38518	1.47887	1.41965	1	0.883634	0.547876	0.525937
PDCL2	TTGAATACAGCTATTCACGA	104	86	19	10		0.79301	0.665992	0.267606	0.489536	1	0.839828	0.337455	0.617313
EVL	TTGAATAATTGATCACAACC	33	47	28	10		0.251628	0.363972	0.394366	0.489536	1	1.44647	1.56726	1.94547
N4BP2	TTGAAGTTGAACCCTTCGGA	51	70	31	0		0.38888	0.542086	0.43662	0	1	1.39397	1.12276	0
SHC3	TTGAAGTTCTGCGCTCAATG	496	566	315	98		3.78205	4.38316	4.43662	4.79745	1	1.15894	1.17307	1.26848
FRMD4B	TTGAAGTTCATGATCCACGA	92	48	71	3		0.701509	0.371716	1	0.146861	1	0.529881	1.4255	0.20935
ALG1L	TTGAAGTTCACGGCACACAC	75	107	81	0		0.571882	0.828618	1.14085	0	1	1.44893	1.99489	0
OR10A7	TTGAAGTGCGAGATCCACAC	271	337	69	12		2.0664	2.60976	0.971831	0.587443	1	1.26295	0.470301	0.284283
KRT23	TTGAAGTCGAGGGCCTCCGA	304	319	2966	81		2.31803	2.47037	41.7746	3.96524	1	1.06572	18.0216	1.71061
CSDE1	TTGAAGTATCATCGGACCGA	73	50	13	5		0.556632	0.387205	0.183099	0.244768	1	0.69562	0.32894	0.43973
PRPF40A	TTGAAGTACTACCTGTATCG	137	186	29	0		1.04464	1.4404	0.408451	0	1	1.37885	0.390997	0
CDADC1	TTGAAGTAAGACACACACAT	31	69	10	9		0.236378	0.534342	0.140845	0.440582	1	2.26054	0.595847	1.86389
DNASE1	TTGAAGGTGTCGTTCCCGCA	184	85	23	5		1.40302	0.658248	0.323944	0.244768	1	0.469166	0.230891	0.174458
SUMO4	TTGAAGGTGGCGGGACAGGA	224	166	249	585		1.70802	1.28552	3.50704	28.6378	1	0.752636	2.05328	16.7667
ELMO2	TTGAAGGACATATAGCTGAT	159	176	117	26		1.21239	1.36296	1.64789	1.27279	1	1.12419	1.3592	1.04982
TEX19	TTGAAGCTGATACATCCAGG	126	128	42	32		0.960762	0.991244	0.591549	1.56651	1	1.03173	0.615708	1.63049
PLCH2	TTGAAGCGTAGGTACTGCGC	153	186	71	25		1.16664	1.4404	1	1.22384	1	1.23466	0.857162	1.04903
SUSD3	TTGAAGCCAAAGGTCTCGTG	255	435	267	80		1.9444	3.36868	3.76056	3.91629	1	1.7325	1.93405	2.01414
DEPDC1B	TTGAAGCAGCCTATGTACTT	219	266	78	42		1.6699	2.05993	1.09859	2.05605	1	1.23357	0.65788	1.23124
TSACC	TTGAAGATTAATATAGCTGG	227	260	104	14		1.7309	2.01346	1.46479	0.68535	1	1.16325	0.84626	0.395951
VIL1	TTGAAGATGGACATAAGATG	295	348	205	40		2.2494	2.69494	2.88732	1.95814	1	1.19807	1.28359	0.870516
CARM1	TTGAAGAGCATGTAGCCCAT	282	203	116	73		2.15028	1.57205	1.6338	3.57361	1	0.731092	0.75981	1.66193
WDR93	TTGAAGAGAGAAACGCACTG	135	124	157	30		1.02939	0.960267	2.21127	1.46861	1	0.932852	2.14814	1.42668
CCDC132	TTGAAGACCTGTCTGCAATG	317	380	149	97		2.41716	2.94276	2.09859	4.7485	1	1.21745	0.868207	1.9645
POLR1D	TTGAAGACCTCAATGGCTGA	178	180	33	37		1.35727	1.39394	0.464789	1.81128	1	1.02702	0.342444	1.33451
E2F2	TTGAAGACCCCACCAGACCT	116	165	142	21		0.884511	1.27778	2	1.02803	1	1.44461	2.26114	1.16225
TAS2R40	TTGAAGACATCTCTCGAGAG	97	69	187	11		0.739635	0.534342	2.6338	0.538489	1	0.722441	3.56095	0.728048
STXBP2	TTGAAGACATCAACAAACGG	166	313	73	135		1.26577	2.4239	1.02817	6.60873	1	1.91497	0.81229	5.22113
SLC43A3	TTGAAGACAAACACTAGTGA	232	177	92	7		1.76902	1.3707	1.29577	0.342675	1	0.774837	0.73248	0.193709
METTL14	TTGAAGAATATCCTAAACTG	93	49	22	24		0.709134	0.379461	0.309859	1.17489	1	0.535104	0.436954	1.65679
DNAH8	TTGAAGAAGCTATTCCTGCG	122	112	41	4		0.930262	0.867338	0.577465	0.195814	1	0.932359	0.620755	0.210494
MAP4K3	TTGAAGAAGAATTGCATCAG	217	202	131	18		1.65465	1.56431	1.84507	0.881164	1	0.945402	1.11508	0.532539
TSTD2	TTGAAGAAATCGTGCCCATG	236	440	103	9		1.79952	3.4074	1.4507	0.440582	1	1.8935	0.80616	0.244833
UBE2L3	TTGAAGAAATCCGCAAATGT	75	89	18	1		0.571882	0.689224	0.253521	0.0489536	1	1.20519	0.44331	0.0856008
RSPO3	TTGAACTTTATGGAATACAT	23	56	27	0		0.175377	0.433669	0.380282	0	1	2.47278	2.16836	0
SALL1	TTGAACTGCTCGGACATGAG	136	140	13	0		1.03701	1.08417	0.183099	0	1	1.04548	0.176563	0
C14orf79	TTGAACGTGTACATAAATTG	199	294	358	51		1.51739	2.27676	5.04225	2.49663	1	1.50044	3.32297	1.64534
RHOV	TTGAACGTACGTACCAGAGA	175	195	283	46		1.33439	1.5101	3.98592	2.25186	1	1.13167	2.98706	1.68756
LRCOL1	TTGAACCTGTCCCATAAGGT	100	265	90	0		0.76251	2.05218	1.26761	0	1	2.69135	1.66241	0
LIMA1	TTGAACCTCACTCTTAACCT	72	98	31	0		0.549007	0.758921	0.43662	0	1	1.38235	0.79529	0
AGBL4	TTGAACCAGACTCGGAAGCG	65	139	44	0		0.495631	1.07643	0.619718	0	1	2.17183	1.25036	0
OR2H1	TTGAACCAGACTCATAACCC	123	125	107	0		0.937887	0.968012	1.50704	0	1	1.03212	1.60685	0
GNG5	TTGAACCACTTTCTTCATAG	47	70	63	4		0.35838	0.542086	0.887324	0.195814	1	1.5126	2.47593	0.546388
ST6GALNAC2	TTGAACAGGCCACGGAAGTG	264	523	169	136		2.01303	4.05016	2.38028	6.65769	1	2.01198	1.18244	3.3073
GDNF	TTGAACAGCAAATATGCCAG	135	112	26	25		1.02939	0.867338	0.366197	1.22384	1	0.842576	0.355742	1.1889
KPNA4	TTGAACAATAGCTTCTAGAG	135	130	58	25		1.02939	1.00673	0.816901	1.22384	1	0.977991	0.793579	1.1889
DNAH7	TTGAAATGTCGCATGTATCG	276	337	96	66		2.10453	2.60976	1.35211	3.23094	1	1.24007	0.642478	1.53523
GJA9	TTGAAATGCCTAGGGATCGG	140	158	49	52		1.06751	1.22357	0.690141	2.54559	1	1.14618	0.646494	2.38459
LINC00452	TTGAAATGACTTCCTACCAC	66	124	33	37		0.503257	0.960267	0.464789	1.81128	1	1.90811	0.923562	3.59912
UBAP1	TTGAAATCCGCCTTTATGTG	228	173	65	15		1.73852	1.33973	0.915493	0.734304	1	0.770613	0.526593	0.422372
INTS7	TTGAAAGTGTCTCCAATGGA	98	152	60	11		0.74726	1.1771	0.84507	0.538489	1	1.57522	1.13089	0.720619
LRRC2	TTGAAAGGAACACTCTCACA	109	127	16	17		0.831136	0.9835	0.225352	0.832211	1	1.18332	0.271138	1.00129
TSN	TTGAAAGCTCGAGAACATTT	200	198	48	240		1.52502	1.53333	0.676056	11.7489	1	1.00545	0.44331	7.70407
GNPDA2	TTGAAAGCGATATGACCATC	127	156	1907	17		0.968388	1.20808	26.8592	0.832211	1	1.24752	27.736	0.859378
TMA7	TTGAAAGCCTTATCTTCCTG	140	153	41	11		1.06751	1.18485	0.577465	0.538489	1	1.10991	0.540944	0.504433
TRH	TTGAAAGATCTGGGACGCTG	221	248	94	225		1.68515	1.92053	1.32394	11.0146	1	1.13968	0.785655	6.53626
FSHR	TTGAAAGAAATTCTTTCGTG	72	203	48	29		0.549007	1.57205	0.676056	1.41965	1	2.86344	1.23142	2.58586
CAMLG	TTGAAACGGAAGGAACGCTG	168	295	108	60		1.28102	2.28451	1.52113	2.93721	1	1.78335	1.18744	2.29288
FIZ1	TTGAAACCCTTGCCGCAGCG	557	528	248	80		4.24718	4.08888	3.49296	3.91629	1	0.962728	0.822418	0.922091
ZNF761	TTGAAACCAAGGAAGCATCG	85	170	30	7		0.648133	1.3165	0.422535	0.342675	1	2.03121	0.651926	0.528711
BTG4	TTGAAACATACAGAAGTCAC	73	142	47	48		0.556632	1.09966	0.661972	2.34977	1	1.97556	1.18924	4.22141
ZMYM4	TTGAAAATACCAATAGCTTG	185	229	58	7		1.41064	1.7734	0.816901	0.342675	1	1.25715	0.579098	0.242921
BCAT1	TTGAAAAATAAGGTCCCACT	52	111	53	29		0.396505	0.859594	0.746479	1.41965	1	2.16793	1.88265	3.58042
PSMA8	TTGAAAAAGGTGTCCGTCTG	109	145	65	13		0.831136	1.12289	0.915493	0.636397	1	1.35103	1.1015	0.765695
ADAM2	TTGAAAAAAGGATCTAAGCG	59	72	45	20		0.449881	0.557575	0.633803	0.979072	1	1.23938	1.40882	2.17629
IL2	TTCTTTGTAGAACTTGAAGT	137	138	26	14		1.04464	1.06868	0.366197	0.68535	1	1.02302	0.350549	0.656064
TAF13	TTCTTTGTAATAGACTCACA	50	117	91	140		0.381255	0.906059	1.28169	6.8535	1	2.37652	3.36177	17.9762
RBKS	TTCTTTGGAAGCCCTAACAA	102	89	55	21		0.77776	0.689224	0.774648	1.02803	1	0.886166	0.995998	1.32178
DNAJB4	TTCTTTGGAAGACGAATGGG	190	174	40	11		1.44877	1.34747	0.56338	0.538489	1	0.930081	0.388868	0.371688
RPS28	TTCTTTCCTCCAGGTCACCA	182	173	33	21		1.38777	1.33973	0.464789	1.02803	1	0.965383	0.334918	0.740776
RPL17	TTCTTTCAGGCCAAGCAATG	177	115	25	22		1.34964	0.890571	0.352113	1.07698	1	0.659857	0.260893	0.797973
BOLL	TTCTTTCACAGACCCATACT	195	214	124	15		1.48689	1.65724	1.74648	0.734304	1	1.11456	1.17458	0.493851
ZBTB8OS	TTCTTTAGGTTACACGCATG	218	88	29	19		1.66227	0.68148	0.408451	0.930118	1	0.409969	0.245718	0.559546
XAGE2	TTCTTTAGGCTCTTCATCAG	52	169	36	0		0.396505	1.30875	0.507042	0	1	3.30072	1.27878	0
IFNA7	TTCTTTACTGATGGTCGTGC	150	325	814	47		1.14376	2.51683	11.4648	2.30082	1	2.20048	10.0237	2.01162
PRDM2	TTCTTTACAGCACTACACGT	77	134	47	8		0.587133	1.03771	0.661972	0.391629	1	1.76742	1.12747	0.667019
RGL4	TTCTTTACAGACCCACGACA	70	93	20	0		0.533757	0.720201	0.28169	0	1	1.3493	0.52775	0
SCFD1	TTCTTTACAAGGGACTAGAA	274	341	69	11		2.08928	2.64074	0.971831	0.538489	1	1.26395	0.465152	0.25774
SLBP	TTCTTTAATATAACGATCGT	120	195	383	46		0.915012	1.5101	5.39437	2.25186	1	1.65036	5.89541	2.46102
AP3M2	TTCTTTAAGAATGTTCGACT	106	89	57	9		0.80826	0.689224	0.802817	0.440582	1	0.852725	0.993265	0.545099
AUNIP	TTCTTGTTTGCTAGACCGAA	62	84	62	0		0.472756	0.650504	0.873239	0	1	1.37598	1.84712	0
KIAA2026	TTCTTGTTAGGACACGAGGT	141	183	175	0		1.07514	1.41717	2.46479	0	1	1.31813	2.29253	0
NPRL2	TTCTTGTGTTCGATGCACAC	72	105	25	13		0.549007	0.81313	0.352113	0.636397	1	1.48109	0.641363	1.15918
LY75	TTCTTGTGGAGAGTATAACT	72	178	39	6		0.549007	1.37845	0.549296	0.293721	1	2.5108	1.00053	0.535005
MED7	TTCTTGTGATCAAACTGCAT	49	59	12	0		0.37363	0.456901	0.169014	0	1	1.22287	0.452357	0
PRR13	TTCTTGTCTACTATCACTGC	147	200	100	36		1.12089	1.54882	1.40845	1.76233	1	1.38178	1.25655	1.57226
ZFYVE26	TTCTTGTCCGACGACCCCGG	2	5	0	0		0.0152502	0.0387205	0	0	1	2.53901	0	0
ADAR	TTCTTGTAGGGTGAACACCG	88	102	43	21		0.671009	0.789897	0.605634	1.02803	1	1.17718	0.902572	1.53206
PPP1R27	TTCTTGGACCACATCCGGCA	87	132	28	21		0.663384	1.02222	0.394366	1.02803	1	1.54092	0.594477	1.54967
BTN2A1	TTCTTGGAAGTAACAGCGGT	313	302	192	39		2.38666	2.33872	2.70423	1.90919	1	0.979913	1.13306	0.799943
MRPL34	TTCTTGCGTTTGATGTTGCT	84	133	214	0		0.640508	1.02996	3.01408	0	1	1.60804	4.70577	0
PMAIP1	TTCTTGCGCGCCTTCTTCCC	216	320	2422	27		1.64702	2.47811	34.1127	1.32175	1	1.5046	20.7117	0.802507
PJA1	TTCTTGCCAGGCCATCCGAG	115	120	76	3		0.876886	0.929291	1.07042	0.146861	1	1.05976	1.22071	0.16748
RFX3	TTCTTGCAGACGATTAAGAG	193	183	89	60		1.47164	1.41717	1.25352	2.93721	1	0.962983	0.851783	1.99587
ZMYM6NB	TTCTTGATTCTGCTCATGAT	300	469	216	73		2.28753	3.63198	3.04225	3.57361	1	1.58773	1.32993	1.56221
RAD18	TTCTTGATCAGAGAAATGAG	251	258	321	6		1.9139	1.99798	4.52113	0.293721	1	1.04393	2.36226	0.153468
SLC30A5	TTCTTGAGGAGAGTGACTCT	62	78	88	15		0.472756	0.604039	1.23944	0.734304	1	1.2777	2.62173	1.55324
MROH2B	TTCTTGAGGAGAATATTCGG	113	146	110	2		0.861636	1.13064	1.5493	0.0979072	1	1.3122	1.79809	0.113629
ZNF480	TTCTTGAAGACAGGAAACAG	120	89	58	7		0.915012	0.689224	0.816901	0.342675	1	0.753241	0.892777	0.374503
TEX12	TTCTTGAACAGATGTGAGCA	41	81	19	0		0.312629	0.627272	0.267606	0	1	2.00644	0.855985	0
DNAJC19	TTCTTCTTTCAGGCCTTCAG	153	148	31	10		1.16664	1.14613	0.43662	0.489536	1	0.982416	0.374254	0.419612
SLFN12L	TTCTTCTTGTACATCAACAC	50	34	5	0		0.381255	0.263299	0.0704225	0	1	0.690612	0.184712	0
OR2L3	TTCTTCTTCTCGGCATTAGG	65	109	17	31		0.495631	0.844106	0.239437	1.51756	1	1.70309	0.483094	3.06187
TAC1	TTCTTCTGCAAACAGCTGAG	172	152	54	17		1.31152	1.1771	0.760563	0.832211	1	0.897512	0.579911	0.634541
C11orf57	TTCTTCTGAGAACTCACTCG	80	121	44	26		0.610008	0.937035	0.619718	1.27279	1	1.5361	1.01592	2.08652
Non-Targeting Control-973	TTCTTCGGCCTACACCCGGT	418	662	210	53		3.18729	5.12659	2.95775	2.59454	1	1.60845	0.927981	0.814027
CECR6	TTCTTCGCCAAGAACAGCCG	289	329	91	76		2.20365	2.54781	1.28169	3.72047	1	1.15617	0.581621	1.68832
BRINP3	TTCTTCGAATAACTGAAACC	20	37	5	0		0.152502	0.286531	0.0704225	0	1	1.87887	0.461781	0
CNBD2	TTCTTCCATACAGACGATGG	113	162	74	0		0.861636	1.25454	1.04225	0	1	1.456	1.20962	0
FAM161B	TTCTTCCAAGACAAGGACAG	170	163	57	6		1.29627	1.26229	0.802817	0.293721	1	0.973786	0.61933	0.22659
PPP1R14C	TTCTTCCAAAGCCCCCGGGG	314	460	112	74		2.39428	3.56228	1.57746	3.62256	1	1.48783	0.658847	1.51301
LYRM7	TTCTTCATTTATCTTTATTC	41	59	31	3		0.312629	0.456901	0.43662	0.146861	1	1.46148	1.39661	0.46976
EVX1	TTCTTCATAGAAATCCGACT	63	95	11	8		0.480381	0.735689	0.15493	0.391629	1	1.53147	0.322514	0.815246
PGK1	TTCTTCATACCCGCCCAGGA	195	149	30	17		1.48689	1.15387	0.422535	0.832211	1	0.776027	0.284173	0.559697
TPH2	TTCTTCAGTATACTCCACCC	161	149	16	6		1.22764	1.15387	0.225352	0.293721	1	0.939908	0.183565	0.239257
RASSF3	TTCTTCAGGAGAGCGCCCCA	440	379	213	70		3.35504	2.93501	3	3.42675	1	0.874806	0.894176	1.02137
DIO3	TTCTTCAAGCAGGCGCACGA	67	96	24	14		0.510882	0.743433	0.338028	0.68535	1	1.4552	0.661657	1.3415
CTAGE6	TTCTTCAAAGCTCCTTTCAG	142	276	84	38		1.08276	2.13737	1.1831	1.86024	1	1.97399	1.09267	1.71804
EIF3H	TTCTTCAAACATGTACTCAA	88	162	64	6		0.671009	1.25454	0.901408	0.293721	1	1.86964	1.34336	0.437731
CMC1	TTCTTATGGTAGTAAAATGC	20	100	111	21		0.152502	0.774409	1.56338	1.02803	1	5.07803	10.2515	6.74106
ECT2	TTCTTATCCGACCAGTACAG	194	72	13	19		1.47927	0.557575	0.183099	0.930118	1	0.376926	0.123776	0.628769
PLN	TTCTTATAGCTGAGCGAGTG	237	416	116	593		1.80715	3.22154	1.6338	29.0295	1	1.78267	0.904078	16.0637
C11orf58	TTCTTATAGAAAGAACATAC	10	4	11	17		0.076251	0.0309764	0.15493	0.832211	1	0.406242	2.03184	10.9141
EIF2S1	TTCTTAGTGAATTATCCAGA	135	134	25	16		1.02939	1.03771	0.352113	0.783257	1	1.00808	0.34206	0.760896
FBXL17	TTCTTAGGTATACAGCCTAC	170	163	84	19		1.29627	1.26229	1.1831	0.930118	1	0.973786	0.912697	0.717536
Non-Targeting Control-972	TTCTTAGAAGTTGCTCCACG	305	401	117	27		2.32566	3.10538	1.64789	1.32175	1	1.33527	0.708569	0.568333
IPO4	TTCTTACTCTAGGTACAGCG	150	115	38	26		1.14376	0.890571	0.535211	1.27279	1	0.778631	0.467938	1.11281
SPDL1	TTCTTACTATAATGCCCTAG	90	162	55	6		0.686259	1.25454	0.774648	0.293721	1	1.82809	1.1288	0.428004
ALDH8A1	TTCTTACGACCCATCAACAG	72	135	70	0		0.549007	1.04545	0.985915	0	1	1.90426	1.79582	0
LOC391003	TTCTTACATAAAGCATCTGG	43	95	2	9		0.327879	0.735689	0.028169	0.440582	1	2.24378	0.0859128	1.34373
CAMKMT	TTCTTACAGATACATGTCGC	47	193	61	54		0.35838	1.49461	0.859155	2.64349	1	4.17047	2.39733	7.37624
VPS26A	TTCTTAATGATGGGGAAACC	44	110	22	78		0.335504	0.85185	0.309859	3.81838	1	2.53901	0.923562	11.381
ANP32A	TTCTTAAGTACAATCAACGT	64	74	48	36		0.488006	0.573063	0.676056	1.76233	1	1.17429	1.38534	3.61128
ANP32C	TTCTTAAGTAAAATCAACGG	128	138	52	8		0.976013	1.06868	0.732394	0.391629	1	1.09495	0.750394	0.401254
CLEC19A	TTCTTAAATTCGCAGCTGGG	195	282	259	54		1.48689	2.18383	3.64789	2.64349	1	1.46872	2.45336	1.77786
RSPO3	TTCTGTTTCAGTGCACTGTG	503	600	314	178		3.83542	4.64646	4.42254	8.71374	1	1.21146	1.15308	2.27191
ZBTB44	TTCTGTGTTAATTGATAGAG	231	231	28	49		1.7614	1.78889	0.394366	2.39873	1	1.01561	0.223894	1.36183
SCAMP3	TTCTGTGTGGAAACCAACAA	66	138	44	4		0.503257	1.06868	0.619718	0.195814	1	2.12354	1.23142	0.389094
IGF2R	TTCTGTCTTAGACAGCACAC	41	93	8	0		0.312629	0.720201	0.112676	0	1	2.30369	0.360415	0
[truncated: 75,253 more rows]
