# Supplementary material for: Non-invasive and high-throughput interrogation of exon-specific isoform expression
Source: Nat Cell Biol. 2021 Jun 3;23(6):652–63. doi: 10.1038/s41556-021-00678-x (PMC8189919; doi:10.1038/s41556-021-00678-x)
Supplement: Source Data Extended Data Fig. 3 — Numerical raw data. [file 41556_2021_678_MOESM19_ESM.xlsx]

## Sheet: Ext. Data. Fig. 3e
FLuc	minigeneMAPT:10FLuc-11NLuc	minigeneMAPT:10FLuc-11NLuc IVS10+16 c>t
raw RLUs	6367670	6663880
	8012770	8079880
	7395300	8078790
norm. RLUs	0.877261	0.918069
	1.1039	1.11315
	1.01884	1.113
Mean	1	1.04807
SD	0.114489	0.112586
NLuc
raw RLUs	1197040	2351240
of 1:30 dilution	1462410	2733170
avoiding saturation	1495400	2863820
RLUs x30	35911200	70537200
	43872300	81995100
	44862000	85914600
norm. RLUs	0.86432	1.69771
	1.05593	1.97348
	1.07975	2.06781
Mean	1	1.913
SD	0.118104	0.192323
NLuc/FLuc	5.63961	10.585
	5.4753	10.1481
	6.06629	10.6346
norm. NLuc/FLuc	0.98473	1.84824
	0.956039	1.77195
	1.05923	1.8569
Mean	1	1.8257
SD	0.0532638	0.0467489
fractional 4R/pan	0.187987	0.352833
	0.18251	0.338269
	0.20221	0.354486
Mean	0.190902	0.348529
SD	0.0101682	0.00892447
	Numeric values in bold are shown in Figures
