# Supplementary material for: Non-invasive and high-throughput interrogation of exon-specific isoform expression
Source: Nat Cell Biol. 2021 Jun 3;23(6):652–63. doi: 10.1038/s41556-021-00678-x (PMC8189919; doi:10.1038/s41556-021-00678-x)
Supplement: Source Data Extended Data Fig. 6 — Numerical raw data. [file 41556_2021_678_MOESM21_ESM.xlsx]

## Sheet: Ext. Data Fig. 6a
		uninduced			induced			induced + 13dnuc			induced + 1022			induced + 10			induced + 13dnuc+ 1022			induced + 13dnuc+ 10
		replicate 1	replicate 2	replicate 3	replicate 1	replicate 2	replicate 3	replicate 1	replicate 2	replicate 3	replicate 1	replicate 2	replicate 3	replicate 1	replicate 2	replicate 3	replicate 1	replicate 2	replicate 3	replicate 1	replicate 2	replicate 3
Ct	ACTB	22.1809	22.5172	23.0012	23.0662	23.13	23.1218	23.104	22.8489	23.1323	23.7945	23.0843	23.0796	23.6272	23.3726	23.3005	25.057	23.1188	23.1896	23.0679	23.0077	22.9832
	pan-tau	27.3657	27.5039	27.6272	23.6873	23.6509	23.9073	24.261	23.9074	23.5665	24.6965	23.7033	23.6907	24.3118	23.9853	23.9152	26.4694	24.3548	24.6436	25.8593	26.0787	25.7284
	4R-tau	33.5105	33.8586	34.0137	29.878	29.7086	29.8509	30.3022	30.0503	29.9454	31.2831	29.7865	29.5669	31.3189	29.8135	29.8926	33.5956	31.0797	31.1057	33.3462	33.3538	33.5362
pan-tau	ΔCt	5.18483	4.98671	4.62601	0.621115	0.520882	0.785463	1.15696	1.05856	0.434191	0.902016	0.619036	0.611187	0.684669	0.612732	0.614697	1.41241	1.23598	1.45398	2.79143	3.071	2.74518
	ΔΔCt	4.54234	4.34423	3.98352	-0.0213718	-0.121605	0.142977	0.514477	0.416073	-0.208296	0.259529	-0.0234509	-0.0312996	0.0421829	-0.0297546	-0.0277901	0.769922	0.593496	0.811491	2.14895	2.42851	2.10269
	x-fold	0.042916	0.0492331	0.0632178	1.01492	1.08794	0.905649	0.700047	0.749462	1.15532	0.835361	1.01639	1.02193	0.971184	1.02084	1.01945	0.586449	0.662735	0.569793	0.225477	0.185757	0.232823
	x-fold normalized	0.0427945	0.0490937	0.0630389	1.01205	1.08486	0.903085	0.698065	0.74734	1.15205	0.832996	1.01351	1.01904	0.968435	1.01795	1.01656	0.584789	0.660859	0.56818	0.224839	0.185231	0.232164
	Mean	0.0516424			1			0.865819			0.955182			1.00098			0.604609			0.214078
	SD	0.01036			0.0914871			0.249106			0.105852			0.0281953			0.0494164			0.0252493
4R-tau	ΔCt	11.3296	11.3413	11.0126	6.81181	6.57856	6.72906	7.19812	7.20142	6.81305	7.48859	6.70218	6.48735	7.69176	6.44092	6.59212	8.5386	7.96083	7.91616	10.2783	10.346	10.553
	ΔΔCt	4.62316	4.63486	4.30609	0.105335	-0.127914	0.0225792	0.491648	0.494942	0.106577	0.78211	-0.00429726	-0.21913	0.985285	-0.265554	-0.114355	1.83212	1.25435	1.20968	3.57179	3.63957	3.84648
	x-fold	0.0405779	0.0402503	0.050552	0.929589	1.09271	0.984471	0.711212	0.70959	0.928789	0.581516	1.00298	1.16403	0.505126	1.2021	1.08249	0.280851	0.419182	0.432364	0.0840975	0.080238	0.0695176
	x-fold normalized	0.0404865	0.0401597	0.0504381	0.927495	1.09025	0.982254	0.70961	0.707992	0.926697	0.580206	1.00072	1.16141	0.503988	1.19939	1.08005	0.280218	0.418237	0.43139	0.0839081	0.0800573	0.069361
	Mean	0.0436947			1			0.781433			0.914113			0.92781			0.376615			0.0777755
	SD	0.00584219			0.0828168			0.125805			0.300126			0.371859			0.0837411			0.0075372
4R/pan-tau	x-fold	0.946067	0.81802	0.800111	0.916451	1.00497	1.08766	1.01654	0.947349	0.804388	0.696529	0.987384	1.13971	0.520415	1.17824	1.06245	0.479178	0.63287	0.75925	0.373192	0.432202	0.298759
	x-fold normalized	0.943212	0.815551	0.797696	0.913685	1.00193	1.08438	1.01347	0.94449	0.801961	0.694427	0.984404	1.13627	0.518844	1.17469	1.05925	0.477732	0.63096	0.756959	0.372066	0.430898	0.297857
	Mean	0.852153			1			0.919974			0.938367			0.917593			0.621883			0.36694
	SD	0.0793631			0.085365			0.107865			0.22449			0.350117			0.139834			0.0666684
		Numeric values in bold are shown in Figures

## Sheet: Ext. Data Fig. 6b
		uninduced			induced			induced + 13dNLS			induced + 10			induced + 9-11			induced + 13dNLS + 10			induced + 13dNLS + 11
		replicate 1	replicate 2	replicate 3	replicate 1	replicate 2	replicate 3	replicate 1	replicate 2	replicate 3	replicate 1	replicate 2	replicate 3	replicate 1	replicate 2	replicate 3	replicate 1	replicate 2	replicate 3	replicate 1	replicate 2	replicate 3
Ct	ACTB	22.8689	22.9657	23.013	23.2391	23.4065	23.4097	23.1723	23.2477	23.6644	24.0092	23.6409	23.3966	24.614	23.5324	23.2146	23.0929	23.037	23.655	23.1011	23.4646	23.5109
	pan-tau	29.0397	29.3366	29.2602	25.3524	25.1442	25.3754	25.7942	25.472	25.7263	26.1071	25.3701	25.194	26.6046	25.1623	24.9571	26.9264	27.5224	27.5143	26.4167	26.8964	26.9029
	4R-tau	33.8425	34.8733	34.7222	31.0593	30.6727	30.9351	31.359	30.8029	30.9867	32.6169	31.1261	30.6348	33.1546	31.1869	30.7173	34.056	33.7923	34.0308	31.2777	31.2734	31.6306
pan-tau	ΔCt	6.17071	6.37089	6.24725	2.11329	1.73767	1.96569	2.62197	2.22422	2.0619	2.09786	1.72923	1.79747	1.9906	1.62988	1.74256	3.83344	4.48532	3.85937	3.31561	3.43184	3.39207
	ΔΔCt	4.23183	4.43201	4.30837	0.174405	-0.201214	0.0268091	0.683088	0.285339	0.123023	0.158985	-0.209647	-0.141406	0.0517209	-0.309003	-0.196322	1.89456	2.54645	1.92049	1.37673	1.49296	1.45319
	x-fold	0.0532221	0.0463266	0.050472	0.886133	1.14967	0.981589	0.622831	0.820549	0.918261	0.895655	1.15641	1.10298	0.964785	1.23885	1.14577	0.268955	0.171176	0.264166	0.38509	0.355282	0.365214
	x-fold normalized	0.0529154	0.0460597	0.0501811	0.881026	1.14304	0.975933	0.619242	0.815821	0.91297	0.890494	1.14974	1.09662	0.959225	1.23171	1.13917	0.267405	0.17019	0.262643	0.382871	0.353235	0.36311
	Mean	0.0497188			1			0.782677			1.04562			1.11004			0.233413			0.366405
	SD	0.00345118			0.132655			0.149643			0.136943			0.13856			0.0548044			0.0150903
4R-tau	ΔCt	10.9736	11.9076	11.7092	7.82018	7.26615	7.52543	8.18677	7.55513	7.32226	8.60765	7.48528	7.23828	8.5406	7.65453	7.50279	10.9631	10.7552	10.3759	8.17661	7.80883	8.11974
	ΔΔCt	3.43632	4.37033	4.17198	0.282924	-0.271102	-0.0118224	0.649518	0.0178769	-0.214995	1.0704	-0.051974	-0.298972	1.00335	0.117273	-0.0344607	3.42582	3.218	2.8386	0.639354	0.271573	0.58249
	x-fold	0.0923772	0.0483503	0.0554764	0.821923	1.20673	1.00823	0.637493	0.987685	1.1607	0.476186	1.03668	1.23027	0.49884	0.921929	1.02417	0.0930521	0.10747	0.139796	0.642	0.828416	0.66781
	x-fold normalized	0.0912554	0.0477631	0.0548026	0.811942	1.19207	0.995984	0.629751	0.97569	1.1466	0.470404	1.02409	1.21533	0.492782	0.910733	1.01174	0.0919221	0.106165	0.138098	0.634204	0.818355	0.6597
	Mean	0.064607			1			0.917349			0.903274			0.805084			0.112062			0.704086
	SD	0.023345			0.190098			0.263319			0.386879			0.275136			0.0236462			0.0997775
4R/pan-tau	x-fold	1.72455	1.03698	1.0921	0.921586	1.0429	1.02055	1.01697	1.19596	1.25591	0.52825	0.890716	1.10824	0.513729	0.739404	0.888133	0.343756	0.623801	0.525802	1.65644	2.31675	1.81681
	x-fold normalized	1.7332	1.04218	1.09757	0.926208	1.04813	1.02566	1.02207	1.20196	1.2622	0.530899	0.895183	1.1138	0.516306	0.743112	0.892588	0.34548	0.62693	0.528439	1.66475	2.32836	1.82592
	Mean	1.29099			1			1.16208			0.846628			0.717335			0.500283			1.93968
	SD	0.383969			0.064885			0.124935			0.294469			0.189461			0.142822			0.346124
		Numeric values in bold are shown in Figures

## Sheet: Ext. Data Fig. 6c
		uninduced			induced			induced + 13dNLS			induced + 1013d			induced + 1013d+ 13dNLS			induced + AAVS1amiRNA			induced + 9-10amiRNA			induced + 3'-UTRamiRNA
		replicate 1	replicate 2	replicate 3	replicate 1	replicate 2	replicate 3	replicate 1	replicate 2	replicate 3	replicate 1	replicate 2	replicate 3	replicate 1	replicate 2	replicate 3	replicate 1	replicate 2	replicate 3	replicate 1	replicate 2	replicate 3	replicate 1	replicate 2	replicate 3
Ct	ACTB	22.1171	22.2736	22.2813	22.5978	22.9287	22.7617	22.6589	22.783	22.9438	23.5983	22.884	22.9368	22.6309	22.755	23.1287	22.5865	23.4273	23.4094	22.859	23.5011	23.5208	23.2879	23.5408	23.2555
	pan-tau	28.3938	28.9735	28.8807	24.9758	24.975	25.3105	25.2616	25.0881	25.0858	25.8082	24.8969	24.7186	26.8564	26.7559	27.3922	24.7283	25.7291	25.6653	25.4443	25.8003	25.839	26.1604	26.8552	26.3951
	4R-tau	33.8293	34.4742	34.3641	30.4159	30.2243	30.7368	30.6499	30.5112	30.584	31.7609	30.4133	30.3682	33.8494	33.7053	33.9005	29.7997	30.9033	30.7875	33.1297	33.9432	33.75	31.4185	32.4357	32.1742
pan-tau	ΔCt	6.27675	6.69987	6.59947	2.37795	2.04627	2.54881	2.60271	2.30513	2.14204	2.20985	2.01286	1.78185	4.22549	4.00093	4.26351	2.14177	2.30184	2.25592	2.58533	2.29918	2.31816	2.87249	3.31444	3.13969
	ΔΔCt	3.9524	4.37553	4.27513	0.0536118	-0.278074	0.224463	0.278364	-0.0192165	-0.182299	-0.114491	-0.31148	-0.542492	1.90114	1.67658	1.93917	-0.182571	-0.022501	-0.0684261	0.26099	-0.0251598	-0.00618172	0.548143	0.990093	0.815344
	x-fold	0.0645963	0.0481764	0.0516484	0.963521	1.21258	0.855914	0.824525	1.01341	1.13469	1.08259	1.24098	1.45649	0.267731	0.312822	0.260767	1.1349	1.01572	1.04857	0.834515	1.01759	1.00429	0.6839	0.503445	0.568273
	x-fold normalized	0.0639144	0.0476678	0.0511032	0.953349	1.19977	0.846878	0.815821	1.00271	1.12271	1.07116	1.22788	1.44111	0.264904	0.30952	0.258014	1.12292	1.005	1.0375	0.825705	1.00685	0.993691	0.676679	0.49813	0.562274
	Mean	0.0542284			1			0.980414			1.24672			0.277479			1.05514			0.942082			0.579028
	SD	0.00856233			0.181014			0.154655			0.185691			0.0279609			0.0609104			0.101			0.0904461
4R-tau	ΔCt	11.7122	12.2006	12.0828	7.81809	7.29563	7.97514	7.99104	7.72824	7.64025	8.16254	7.52929	7.43146	11.2185	10.9503	10.7718	7.21317	7.47601	7.37816	10.2707	10.4421	10.2292	8.13056	8.89492	8.91875
	ΔΔCt	4.01593	4.50434	4.38656	0.121803	-0.400654	0.278851	0.29475	0.0319576	-0.0560322	0.466259	-0.166996	-0.264828	3.5222	3.25399	3.0755	-0.483114	-0.22028	-0.318127	2.57437	2.74578	2.53296	0.434277	1.19864	1.22246
	x-fold	0.0618135	0.0440613	0.0478093	0.919038	1.32011	0.824247	0.815213	0.978092	1.0396	0.723839	1.12272	1.20149	0.0870384	0.104821	0.118627	1.39776	1.16496	1.24671	0.167895	0.149086	0.172784	0.740065	0.435686	0.428551
	x-fold normalized	0.0605344	0.0431496	0.04682	0.90002	1.29279	0.807191	0.798344	0.957852	1.01809	0.708861	1.09949	1.17663	0.0852373	0.102652	0.116172	1.36883	1.14085	1.22091	0.16442	0.146001	0.169209	0.72475	0.42667	0.419683
	Mean	0.050168			1			0.924762			0.994992			0.101354			1.24353			0.159877			0.523701
	SD	0.00916323			0.257776			0.113549			0.250781			0.0155081			0.115662			0.0122531			0.174149
4R/pan-tau	x-fold	0.947117	0.905215	0.916186	0.944062	1.07753	0.953138	0.978578	0.955263	0.906814	0.661767	0.895435	0.816475	0.321766	0.33165	0.450255	1.21899	1.13518	1.17678	0.199127	0.145008	0.170283	1.07104	0.856544	0.746403
	x-fold normalized	0.955164	0.912905	0.923969	0.952083	1.08668	0.961236	0.986892	0.963379	0.914518	0.667389	0.903043	0.823412	0.3245	0.334468	0.45408	1.22935	1.14483	1.18678	0.200819	0.14624	0.17173	1.08014	0.863821	0.752745
	Mean	0.93068			1			0.95493			0.797948			0.371016			1.18698			0.17293			0.898901
	SD	0.0219138			0.0752081			0.0369194			0.119873			0.072108			0.042261			0.0273096			0.166492
		Numeric values in bold are shown in Figures
