# Supplementary material for: Non-invasive and high-throughput interrogation of exon-specific isoform expression
Source: Nat Cell Biol. 2021 Jun 3;23(6):652–63. doi: 10.1038/s41556-021-00678-x (PMC8189919; doi:10.1038/s41556-021-00678-x)
Supplement: Source Data Extended Data Fig. 8 — Numerical raw data. [file 41556_2021_678_MOESM23_ESM.xlsx]

## Sheet: Ext. Data Fig. 8k
NLuc flanked by furin cleavage sites
t in hours	0	6	23.7	25	26.2	27.1	28	30
raw RLUs	0	20	36710	47260	54790	63030	68390	86870
in SN	10	40	36450	44640	54920	61350	69330	85910
	10	40	35620	45310	52850	58550	64970	83180
Mean	6.66667	33.3333	36260	45736.7	54186.7	60976.7	67563.3	85320
SD	5.7735	11.547	569.298	1361.11	1159.41	2263.21	2294.54	1914.45
NLuc without furin cleavage sites
raw RLUs	10	10	5550	7140	7710	9050	11020	12530
in SN	10	10	3660	4510	5290	6060	6700	9370
	10	10	5270	6150	7000	7850	8440	11270
Mean	10	10	4826.67	5933.33	6666.67	7653.33	8720	11056.7
SD	0	0	1020.02	1328.32	1243.96	1504.67	2173.57	1590.77
	Numeric values in bold are shown in Figures
