# Supplementary material for: Non-invasive and high-throughput interrogation of exon-specific isoform expression
Source: Nat Cell Biol. 2021 Jun 3;23(6):652–63. doi: 10.1038/s41556-021-00678-x (PMC8189919; doi:10.1038/s41556-021-00678-x)
Supplement: Source Data Extended Data Fig. 9 — Numerical raw data. [file 41556_2021_678_MOESM24_ESM.xlsx]

## Sheet: Ext. Data Fig. 9c
		DMSO			0.3 mM Spd			0.6 mM Spd			1.2 mM Spd			0.3 mM Spn			0.6 mM Spn			1.2 mM Spn
		replicate 1	replicate 2	replicate 3	replicate 1	replicate 2	replicate 3	replicate 1	replicate 2	replicate 3	replicate 1	replicate 2	replicate 3	replicate 1	replicate 2	replicate 3	replicate 1	replicate 2	replicate 3	replicate 1	replicate 2	replicate 3
# of cells in	parental blue gate	10907	10287	13576	13858	12571	12999	11813	13042	11426	12533	8173	11486	11301	13360	12535	12629	12362	11294	8702	9660	10177
	filial greenest quartile gate	2673	2654	3390	3877	3568	3584	3613	3835	3406	4349	2589	4080	3139	3759	3769	4300	4145	3698	3209	3882	4334
	Ratio	0.245072	0.257996	0.249705	0.279766	0.283828	0.275714	0.305849	0.29405	0.298092	0.347004	0.316775	0.355215	0.277763	0.281362	0.300678	0.340486	0.335302	0.32743	0.368766	0.401863	0.425862
	Norm. Ratio	0.976677	1.02818	0.995142	1.11494	1.13113	1.09879	1.21889	1.17187	1.18798	1.3829	1.26243	1.41563	1.10696	1.1213	1.19828	1.35693	1.33627	1.3049	1.46963	1.60153	1.69717
	Mean	1			1.11495			1.19291			1.35365			1.14218			1.3327			1.58945
	SD	0.0260933			0.0161689			0.0238974			0.0806771			0.0491109			0.0261982			0.114253
		Numeric values in bold are shown in Figures
